# Supplementary material for: Mobilization of pro-inflammatory lipids in obese Plscr3-deficient mice
Source: Genome Biol. 2007 Mar 13;8(3):R38. doi: 10.1186/gb-2007-8-3-r38 (PMC1868938; doi:10.1186/gb-2007-8-3-r38)
Supplement: Additional data file 1 — Name, feature or peak name; M, m/z; T, retention time in units of seconds; mzme, median m/z value; mzmin, minimum m/z value; mzmax, maximum m/z value; rtmed, median retention time in seconds; rtmin, minimum retention time in seconds; rtmax, maximum retention time in seconds; WT, wild-type animal intensity area values; KO3, Plscr3-/- animal intensity area values; KO1, Plscr1-/- animal intensity area values; DKO, double knock-out animals animal intensity area values; the letters a, b, and c following Mouse strain_Mouse Number denote the replicated experimental runs. [file gb-2007-8-3-r38-S1.txt]

*Column descriptions can be found at the bottom of this file.
name	mzmed	mzmin	mzmax	rtmed	rtmin	rtmax	WT_1a	WT_1b	WT_1c	WT_2a	WT_2b	WT_2c	WT_3a	WT_3b	WT_3c	WT_4a	WT_4b	WT_4c	KO1_1a	KO1_1b	KO1_1c	KO1_2a	KO1_2b	KO1_2c	KO1_3a	KO1_3b	KO1_3c	KO1_4a	KO1_4b	KO1_4c	KO3_1a	KO3_1b	KO3_1c	KO3_2a	KO3_2b	KO3_2c	KO3_3a	KO3_3b	KO3_3c	KO3_4a	KO3_4b	KO3_4c	DKO_1a	DKO_1b	DKO_1c	DKO_2a	DKO_2b	DKO_2c	DKO_3a
M102T4385	102.1	102	102.1	4385.377318	4384.662817	4386.666433	431209.1835	431066.2593	961489.9413	452752.5712	1196412.547	898835.5525	315518.9221	282403.1879	283498.4724	321271.6638	281967.0044	287210.4306	446769.0225	1181716.611	997714.5897	432167.75	440153.5044	1148250.794	309496.7357	273855.6117	308496.0161	277771.3247	283267.2151	301030.6846	413165.6102	1215715.85	1105605.337	427326.6677	1112373.293	919198.6875	317476.0878	289028.999	313590.1676	315200.816	285574.0374	297348.7745	453793.0985	1139984.179	927580.136	419712.0123	1171190.719	1035817.501	288516.6609
M102T45	102.2	102	102.2	45.13943898	43.93423232	46.01652068	124920.1635	114808.2865	426643.8047	99539.91614	389851.7257	343201.378	291815.155	293108.4088	287833.4312	289092.2006	272146.314	268943.675	88166.85542	348455.1515	323115.6653	84108.51993	85286.58638	325880.7183	487860.64	312871.9353	292900.9659	303304.1137	306809.5897	288297.1165	98870.33666	360205.9363	340808.0393	113876.9165	364395.9237	346940.9697	315510.8353	286669.9611	303844.6394	254608.6924	288737.4005	281444.4912	96713.1387	327798.4938	328427.8742	84800.0019	344716.971	308556.5576	269977.3508
M103T4385	102.8	102.8	102.8	4385.230827	4383.465578	4389.149903	34518.91845	37397.48014	67285.83783	36467.55626	86601.1104	65296.42813	26232.44853	26088.64054	25218.28364	28925.58579	26992.9275	24875.44051	36631.54504	83528.36617	73513.31633	31318.02183	32518.2816	88274.11967	27841.95899	24417.80457	30045.32708	26327.66348	24053.86089	25434.14886	28696.22152	84204.74739	74351.36386	35053.38	82599.05055	65510.92657	30178.83615	25427.14283	28816.44721	29215.73224	25850.84835	27895.67318	32676.97533	81001.38261	74980.73068	33224.67861	82402.30813	76799.9235	25773.33996
M103T45_1	102.8	102.7	102.8	44.90052215	43.93423232	45.99322794	12224.93683	14367.18765	38128.31217	11412.18412	31671.03353	31447.84917	30617.25669	34800.14286	33193.41592	28787.22386	31477.87089	29894.83608	11211.71917	27862.07467	28594.18467	11115.45476	10402.03279	33540.40084	52567.28003	37112.62093	31430.5897	32980.16943	34754.13264	35204.1263	12006.28272	26455.32529	30821.29117	10078.62235	30825.327	32434.25467	33138.48425	33576.38971	31299.56882	24486.564	31004.71414	32068.23491	11420.57183	29220.3725	27732.24733	9003.409658	30331.21621	31343.42283	27250.23457
M103T45_2	102.9	102.9	102.9	45.31786253	43.55934149	46.01652068	9097.316189	13301.35746	29010.15125	8226.26428	23395.25814	24047.90636	20970.08235	22815.90118	22072.21118	20151.46	24129.70647	22439.11706	8471.169661	19941.5413	21332.72609	8212.522833	7026.783683	18100.22515	33866.82412	23002.17647	21424.33233	22334.00289	22753.13589	22849.76941	6724.579082	18185.71493	22448.82339	7044.143767	20485.15976	26418.21558	19963.91353	25254.23867	20209.45824	18300.7695	22031.134	22131.32683	6814.899338	18620.31898	20378.63236	6616.800068	18160.29142	24668.12394	18920.92267
M103T145	103.1	103	103.2	145.1715204	127.1421017	152.9831542	27870.73529	27952.58353	71804.3935	25975.52529	67370.50783	66022.84367	44002.999	46708.2055	45589.46706	52602.64867	50603.37706	50187.08	17024.31467	42548.38176	40072.91894	24104.13783	21231.83833	58696.47412	50569.90406	43228.40325	45754.07859	48808.36059	50462.25941	49168.21059	21750.46294	59523.42353	62374.97783	23035.38033	53662.80765	48461.21118	49763.38133	48657.36471	52851.38118	45135.06824	53090.91233	53157.60647	17360.98041	50429.80235	50453.44183	17776.59	36162.557	42947.44633	45684.01588
M104T63	104.2	104.1	104.2	62.51900666	61.87870194	63.88409713	104928.7087	115319.1288	284965.352	77070.8675	211073.9421	198181.4243	110620.5595	107418.0067	101544.0998	106031.3029	100485.2455	103420.9398	53127.60267	135925.5507	133367.9505	44894.57726	42961.29095	113728.608	128686.3107	101147.1033	100920.9953	139964.2846	149105.2812	136140.893	66251.45267	185245.4962	195575.1949	70539.98817	187627.4955	174535.9157	147954.2606	151236.6139	144566.0705	86827.13411	94424.27995	87753.7739	61608.71433	160360.0857	163924.3345	55680.05705	152901.3195	147293.3432	89245.85874
M104T2540_1	104.2	104.2	104.2	2539.945702	2539.673368	2540.400953	20502.02364	19073.28944	37429.80604	20284.91372	35289.76109	37655.09505	88066.79388	74155.3866	80809.26339	62862.4903	70264.76076	79679.9382	19556.97347	41945.95113	39348.03613	18140.49365	19104.40845	47085.39984	75673.17152	72953.86108	79050.29339	70523.30859	76932.96007	77480.20719	17907.90267	41240.96941	41099.95816	18974.258	44456.89908	38795.42005	68108.683	73314.23848	81465.10917	79396.6003	74056.49334	76933.0366	23437.91261	46343.55694	40636.76003	23052.98067	40540.78129	43468.4541	72361.73085
M104T2540_2	104.4	104.3	104.4	2539.572169	2537.264041	2541.818953	16761.574	15859.16989	31844.46918	16914.54809	31310.23851	30935.1781	79100.65518	65779.23445	72296.93804	58790.61987	64884.10542	71600.26701	16296.14277	35685.95535	33568.26185	15657.46402	15980.90038	38777.77935	69188.93219	49564.66135	70289.7531	68586.60948	57703.74356	68795.57425	14592.00394	33809.97627	33883.46982	15898.2788	35203.7981	32054.37389	59747.2358	50862.68017	72436.36051	69187.00461	66338.07659	72227.94343	18775.4688	38781.66419	32768.07675	19536.64893	34078.89758	35140.26608	68462.4274
M106T47	105.7	105.7	105.7	46.68315425	46.62747521	46.77887057	2248.106636	1950.321326	6844.922563	2196.633246	8753.363478	7480.057215	3707.579069	5175.867214	5187.486999	4093.068383	4940.72835	4750.558246	2564.654013	7846.952645	7208.304688	1816.877466	2443.348762	7652.021177	7886.977172	4776.891837	4892.59609	4916.931899	5129.476019	3978.733965	1959.158831	8943.979026	7363.777373	3407.827709	6899.947708	6702.788411	4797.857931	4228.480005	4343.204208	4314.706915	5057.588763	5125.548418	2447.75365	7640.65694	7402.995411	1576.003699	7699.33285	6760.470018	4323.281623
M106T51	106.4	106.4	106.4	51.19452962	50.84456267	52.65407849	3812.001755	3925.463442	8454.454772	4453.328333	9924.03958	9278.346909	8150.8024	9416.656632	8395.291421	9054.165345	8492.378139	8169.497737	4158.508051	10409.71085	11610.28327	4225.857452	4244.612086	11004.43736	10806.76013	8711.3376	8883.18925	8445.975	8493.439786	9143.103095	4648.468738	11504.08635	10817.94864	3363.672363	8452.42079	8992.919598	8235.7632	8575.8624	8611.352827	6719.422387	7883.429117	7866.817855	4438.393684	11248.21938	10464.25392	4073.10092	12047.81653	10358.88844	8048.22106
M107T55	107	106.9	107.1	54.89125174	54.13514076	55.93805146	23876.94	22852.433	49010.92484	33561.56821	77172.4715	73514.7275	96413.729	98947.56926	96427.84067	105481.886	103030.512	101111.5028	42986.959	92878.7565	93273.88317	41434.67567	42899.46667	89678.2305	129407.4124	89632.36822	86222.28333	89216.779	93059.38583	89177.26633	40631.72183	92824.55289	88515.42917	34452.223	73809.66133	73859.05217	88673.47983	93602.10316	87606.63783	98005.525	94912.90706	95425.91233	39308.0475	82614.36011	86141.84683	48905.392	97820.66217	101324.589	102428.1213
M107T145	107.1	107	107.2	144.9552405	127.1421017	152.9831542	11384.32967	12134.62217	29322.63217	10686.76517	26518.644	27481.05967	18681.15412	18132.20647	19774.81588	19554.5365	18116.68353	20268.58683	6221.833833	17092.05067	17252.92367	9988.307059	10004.15433	20341.35711	22942.90706	17584.67	16323.80894	18856.009	18909.76471	19839.59217	10479.39647	25312.27235	24188.80783	9321.122778	22763.5295	21207.16	20292.71765	18329.77118	19951.21294	16926.94417	20589.06471	20423.95706	8339.995	19129.90824	19323.23941	6471.865111	16522.77653	18079.99294	17833.03706
M109T54_1	108.8	108.7	108.8	54.00710626	52.96092648	54.25986688	2876.463411	5079.154643	8235.199015	3553.662884	8693.980874	8935.080667	7066.708827	7061.873206	7420.400559	8118.803942	7949.546462	7923.347696	4710.455613	8918.647575	8317.284864	3560.396282	3250.044311	8219.526714	9504.655932	6257.398718	7679.909617	6449.475595	6408.843894	7233.31008	2674.412546	8394.847174	8186.952129	4011.921895	6501.406816	13681.26083	8472.644667	7834.616936	6006.799354	5772.048743	5930.002022	6484.074507	3774.695663	7232.345094	8199.125671	3265.528773	8567.310613	10975.27151	6712.286836
M109T54_2	109.1	108.9	109.1	53.75114003	52.2704239	54.97516805	5566.792854	8531.860632	14220.55287	5617.876698	12874.2818	16328.508	17461.05256	20451.26295	20420.99283	17262.07022	19291.93958	20970.58842	9075.156421	15034.30077	15268.65897	6961.241895	8053.478105	12262.85504	19509.80049	17171.60968	19397.77642	17156.08637	19030.17395	19849.34695	5430.477309	14356.17562	14509.89251	5764.99469	11983.88513	15663.22327	11012.34489	18496.1615	14849.61453	13665.738	17546.33726	17644.36521	7029.294609	11426.19194	14526.85628	5671.257736	15356.29036	18269.53147	17089.12211
M110T45	109.8	109.7	109.8	45.22023299	44.99041703	45.63807325	18514.90545	14201.57948	45390.72602	17014.35992	59838.45361	44160.61013	28818.569	29503.75183	30960.82306	28636.80517	24129.06075	37129.20617	15475.40383	52786.78151	42776.79053	14313.76957	15680.57486	45578.28687	47292.20147	33346.67367	27909.60417	34087.48063	30824.40107	40003.75267	17673.72465	51889.92847	51206.07918	18969.29679	50418.66444	45249.73119	46845.08867	26272.7428	42611.58867	26820.48844	40850.45267	25343.14217	15491.41231	53645.85041	45857.05894	17465.21215	49056.31193	40095.02007	28399.72917
M110T4412	110	110	110.1	4412.169984	4409.447789	4417.47254	239346.7204	159149.2025	335975.1358	223251.5535	467763.0261	315778.3843	221089.3845	197628.954	192109.0443	224421.8791	197468.4431	199916.0549	181555.7781	465031.2693	352719.6972	162421.0498	181649.9051	422484.1361	219084.1759	188797.845	203826.4627	206407.1058	199460.0718	198046.0968	176436.0646	482554.6165	411903.4065	186500.6065	453665.3197	296135.8232	207002.744	199851.0899	197205.0047	220341.8805	204388.3469	185176.0082	179609.0598	454566.7535	362425.8485	220268.415	494744.0766	364927.7	203800.8129
M110T46	110	109.9	110.1	45.93299229	44.87479277	46.83298657	36017.20683	30498.34588	83370.3155	34573.58333	87406.25217	79246.8865	53382.52335	56338.81356	67854.538	48237.97692	47939.26347	47817.00731	30391.09647	82393.78817	80184.23544	31590.377	33774.863	86433.95833	104395.1639	69676.27478	55941.469	79562.98783	77107.55783	52476.23233	34342.152	87338.51617	86841.7855	35091.4815	84498.34178	81312.8345	56135.15195	54218.4345	52281.26194	47935.52753	52762.4575	48664.07283	34442.28956	86351.29941	84799.82733	32976.14267	81260.62133	82457.29067	50915.45841
M111T4375	111.1	111	111.1	4374.723976	4372.709347	4375.554265	164401.3059	114469.488	222998.3899	171178.56	299336.688	202106.3142	41578.94894	36307.75555	36236.12826	42464.67147	33104.9898	33452.05029	121288.3425	313570.0512	234929.52	118053.936	113662.2816	279777.4213	42537.84774	34841.49863	36701.28041	33267.73099	35934.66669	35571.77171	118675.5566	326830.8069	262391.472	115794.6048	288615.4538	220245.5326	41507.94581	36316.73094	35908.94757	45515.2472	34857.39881	35483.90905	155000.716	278164.48	247879.9431	127265.7877	347895.043	254769.5808	36572.57675
M112T4374	112	112	112.1	4374.047179	4372.709347	4375.554265	66897.35116	42926.20179	85875.53325	62125.2576	121340.6208	75629.1731	16867.54342	14703.88655	15944.97212	19350.27235	14441.32952	14953.54989	47764.6052	119590.7328	89712.8064	44673.28042	44328.6144	108578.1145	18608.37995	15810.91342	15433.92821	13603.33021	16685.26063	16762.96301	47063.52695	127495.9914	97257.0816	44004.0384	108846.233	79302.84021	19132.11247	14897.72582	15097.54641	19871.48653	14491.2076	13705.45149	60546.8019	99628.60115	80187.63621	49112.5824	125498.5051	89866.26545	15467.17567
M112T47	112.1	112	112.1	46.70743743	44.87479277	47.98160773	12254.1307	6940.890843	23940.98199	9546.388815	55584.44383	20257.654	26143.27367	24272.06667	22398.03733	26645.649	19838.05768	20428.04867	7000.849998	48016.357	18363.48786	6788.12125	6979.512151	47581.71767	43173.233	36346.26118	27718.13567	39041.337	34541.1265	26780.95453	14829.19292	51207.00483	27444.64686	14168.44413	53110.90816	16269.80813	37386.0385	20971.21747	33512.386	25583.0405	35935.35917	21995.71811	9561.857362	50483.07633	25132.63797	8679.63876	42266.67128	18281.48548	27121.21217
M113T83	113	112.9	113.1	83.4395034	80.9121629	85.03190257	21534.40333	28373.11412	84265.58059	15751.44233	60215.89283	60111.4665	65479.13747	64285.29789	66960.52826	67623.38207	66091.99083	69692.16083	23745.90182	57917.40121	66328.75348	26254.31286	26531.10346	66047.83411	66811.27053	49205.9705	53697.714	49022.21411	55577.04253	51893.92042	26487.82179	70300.08983	74550.06042	19309.12765	59120.8275	61418.20683	56854.11569	57338.16758	58235.01358	60923.13545	65867.88359	66707.82225	24692.44084	74357.194	68884.57911	23857.28083	81298.37852	74928.36252	76567.20029
M114T122	114.1	114	114.2	122.1128542	118.0921061	128.0880645	28154.01396	27761.31249	54769.44623	42736.85978	90070.4649	94506.62808	119906.188	91408.6931	126371.0391	104839.6974	124825.8158	90948.6509	59062.43044	104036.5961	119169.16	55129.86566	54019.04683	112262.0918	135891.1165	126329.9288	116580.9017	111214.3654	118300.2889	103584.3126	52501.29555	100084.7334	103761.8047	50254.94884	97555.87193	97140.85773	111838.4411	112953.4071	125323.2043	114840.7433	138548.9727	86122.37148	54302.33016	110462.5534	109782.929	61082.56606	106045.4869	126874.5107	137839.6054
M115T49	115	114.9	115.1	49.08353185	45.71798742	57.12492325	9926.0291	9950.366879	42914.42306	14102.02643	35471.9232	37285.57044	31370.39609	31229.2787	31624.40739	32568.48274	29415.6302	30995.27141	14079.20983	37621.1808	34135.81154	13421.67509	15222.41827	42820.23904	43365.37435	32729.53991	29750.71762	36627.31148	28237.94442	34472.11972	14637.78486	42562.41639	36416.016	13571.5104	33624.712	31303.91017	27896.24218	29802.74882	29975.0969	30810.16004	32268.08345	29264.77433	15666.77233	39832.32943	35816.82117	16347.03861	44103.08283	37920.69152	35926.54175
M116T1686	115.5	115.5	115.5	1685.932878	1683.799152	1687.125349	786.4520265	1294.2473	4574.270062	1266.486666	3606.927291	3868.167227	1782.092983	1827.496206	1538.471535	1504.707133	1808.867035	1518.681808	1137.306103	5156.403	5497.871158	1062.775902	1320.552408	4134.37404	1719.678459	2078.932288	2469.056329	1876.802071	2451.172593	1698.206219	1184.014349	5462.592211	4125.352459	990.8803902	5178.949474	4143.537412	3601.14519	2641.503311	3007.269899	2486.021833	2024.133004	1636.503184	1062.079913	2841.828242	3642.585584	865.5342452	2273.512597	1723.66864	1930.012647
M116T65	116.1	116.1	116.2	64.79917762	63.66632926	65.4688668	45535.526	44594.58765	102359.6853	59407.70706	137463.1562	134812.5106	48524.377	49397.88917	50573.391	53570.709	52477.05483	53991.23667	23091.08059	56845.01059	55865.65412	29491.722	31006.154	82881.21647	69832.99367	53043.30118	50014.569	100424.9624	91007.5495	92349.569	32441.53588	73308.69717	69001.8165	31637.16529	74302.67471	70572.93529	50141.574	48809.43267	49500.90433	70565.38917	68558.71017	69975.5215	30962.62294	76626.88235	75002.61824	20828.82	47886.27735	46319.04529	46481.00767
M117T4414	116.6	116.5	116.7	4414.250901	4404.416493	4423.023569	20597.10247	17295.131	37743.32588	16249.47613	41704.04961	28151.87535	21330.19048	17959.98439	16367.64704	17925.21436	16636.38418	15179.78192	21401.75367	43399.48564	39512.94118	18383.3302	20557.79768	43952.84587	17930.04837	15315.02065	18004.18283	17220.54126	16311.14201	21480.62044	16193.27411	44356.09882	36216.716	15530.11844	39218.6592	33037.99013	20246.17896	18835.91374	17694.68174	17990.81773	15859.19867	17104.06961	24831.08418	47952.8545	35468.50941	20889.72445	47806.09317	36382.95176	16426.51055
M118T68_1	117.5	117.4	117.5	67.86081916	66.61572422	69.30899525	7688.089412	7776.9395	14860.99617	7505.9955	15872.25129	15194.50983	11598.45941	14905.32911	13925.39267	17302.43471	15242.01117	14240.99929	5641.844333	11529.23167	12606.44811	6677.640667	6367.228235	13222.72353	18716.3035	13905.63633	13987.58118	17564.7915	17819.503	18755.81617	5726.514333	11963.95412	11835.45483	5181.84	12947.54412	13808.36176	11575.88059	12847.76711	12898.06333	15157.34117	16743.4925	13929.72294	4429.682941	10322.75588	12193.89117	4665.349412	10170.27817	9293.943667	13523.30412
M118T68_2	118.15	118.1	118.2	67.85657818	67.25439922	68.67825787	222600.5484	222144.4455	536838.8457	250050.2663	612535.2368	582873.9247	315077.6041	379221.2194	343834.5582	374348.4271	383920.4371	385410.0962	167671.7547	417654.5313	400465.07	212438.4412	214548.1353	543146.7607	461054.9622	357140.8823	358217.2688	450303.2833	457444.8609	445602.6872	197007.3337	522968.4885	502910.1655	200762.4482	465680.7665	431870.6243	309542.97	292287.1041	301042.0429	370281.5039	407680.4053	388645.0559	150355.5748	376916.972	369223.2913	136383.15	341781.7443	337122.072	321471.6447
M119T69	119.1	119	119.2	68.85142016	67.45235818	70.02157302	15309.74717	16715.38529	36546.64824	17784.9335	41876.37083	38190.4035	24729.83676	26738.786	23827.54917	26433.60344	28600.11483	28830.135	12473.38882	27094.4	28335.01235	15630.19059	13534.59353	36068.25941	31999.83765	24647.99194	24118.41706	30120.30618	30721.31176	33248.49783	14101.7885	36597.19633	34877.22647	14886.50059	29956.61653	30213.28824	19088.98412	21859.12353	21551.33733	25220.54588	28042.89882	26991.57235	11371.26	27197.60412	25054.02706	10191.51647	24153.52867	23524.31176	24970.76765
M119T1468	119.4	119.4	119.4	1468.447201	1461.416815	1471.404116	1385.012157	1221.684753	3147.736631	1257.511785	2935.244393	3886.784521	3018.057382	2704.265023	3181.165356	3099.119577	2979.290868	3579.683733	1398.430324	3417.969052	2903.005606	1285.017741	1810.821373	4258.752826	3202.738137	3272.459128	2640.844805	3250.301954	3180.7558	3245.350475	1538.23918	3400.450854	3276.812364	1483.959484	3440.364001	3169.729688	13840.63663	13332.70267	12154.30295	21374.80863	13598.002	14312.05233	1702.610267	3208.174052	2955.943272	1045.450279	4061.715315	3842.073769	9684.776632
M119T141	119.4	119.4	119.4	141.0845561	127.1421017	145.5463736	11014.58944	10928.07467	21169.05824	10896.04678	19400.71933	19189.04433	8662.7366	10263.38248	8855.419572	9795.094547	10647.85522	8953.46785	7157.487059	13902.814	11914.06629	10134.999	8163.655882	15169.22767	11745.96955	8238.314574	9040.647261	9392.417072	10061.14874	8905.529987	9418.497111	17860.42844	18036.24647	8067.957444	16443.02824	17066.64967	9017.566923	8987.362389	9773.762972	9086.144837	10915.78269	9955.843915	7130.377471	15775.43217	14786.30706	7629.067333	12014.673	12236.31118	8331.367006
M120T146_1	119.5	119.5	119.5	145.7159044	144.4688539	152.9831542	17864.93313	2216.052171	35668.58249	20193.44412	39901.5012	40379.84797	21576.73833	23258.849	20106.44235	22087.58067	23838.8385	20607.41	15045.31683	29463.12068	27326.38933	17066.16797	16202.95682	38106.32928	24900.03583	18938.60222	19606.06859	22891.94567	21648.70783	21782.92	18797.48832	38360.35006	35759.37409	17132.02318	25691.8609	17785.67425	20087.9575	19572.88167	23086.84706	20587.65353	23824.72683	23421.13317	14281.23682	33196.86356	32510.76526	13866.83788	27280.22154	29712.49151	18271.91294
M120T1468	120.1	120.1	120.1	1467.862653	1461.416815	1471.905148	3939.025401	4691.324087	11450.01479	5039.931176	12794.79916	11111.33293	10814.35189	9987.993006	10269.89278	9321.467735	10267.81222	10885.79409	4690.162936	12050.33461	11393.94976	4625.495277	4736.996654	11161.34452	11749.99235	10591.09834	10634.44609	29760.96785	28355.17128	27547.31507	5053.996159	12106.269	10670.11159	5070.901551	10956.05341	11015.23292	530620.7693	581929.0592	532768.5516	860191.0509	543807.1867	511871.0738	4310.388029	10940.64158	10959.68476	4690.864938	12797.78331	12004.63499	350382.8052
M120T1998	120.1	120.1	120.1	1997.546141	1995.705237	1999.165933	4060.073843	3978.344951	10609.24025	3971.175053	10708.41802	8344.733505	15516.67809	16403.3179	16620.44684	11614.02517	12615.77896	11685.73079	4484.689008	10353.98595	9381.908298	3647.904441	4659.571574	9339.03604	13684.70213	13704.07662	13099.34608	20466.56765	21664.74053	21838.64798	4637.45337	10209.04645	9881.290148	3865.474926	9219.626425	9995.987703	49890.38633	49311.808	52484.11067	78186.708	79867.79983	85343.1265	4313.727659	9428.480085	9341.535743	4553.452448	9883.037559	8867.40757	75601.99689
M120T141	120.1	120.1	120.1	141.0845561	127.1421017	145.5463736	337293.4009	328710.1075	844308.0725	330136.797	845015.067	800904.8193	476699.8886	511195.5051	493924.4914	518382.7738	513151.5583	491112.2756	192397.0522	484789.3743	476468.1069	265357.1912	269374.0978	696199.6701	568292.4226	471527.1733	458151.7749	492777.3644	489306.9231	485837.6018	290761.6224	730622.2026	765912.1195	282966.9902	670671.4959	608108.3982	528100.697	486164.8394	483281.9415	507994.3194	565374.1576	522847.8758	222124.0288	607239.1135	579528.0485	213283.6593	480517.7728	499431.6397	461050.8884
M120T146_2	120.2	120.2	120.2	145.6690252	144.4688539	152.9831542	275474.8839	15954.06876	579244.6794	288304.2105	656049.4876	685274.5526	516677.5075	532294.3535	520220.3276	545017.9677	534648.715	528304.9576	181012.9116	455169.4208	466720.6001	228664.1104	244085.7261	671029.1645	593474.4982	485480.2016	476305.8284	521467.0072	524079.8953	520225.1805	263838.271	658533.2609	662406.964	275519.4532	471466.5542	358902.6165	555209.4133	532642.9141	527458.2518	525469.0758	577749.7588	574697.625	210006.4862	576772.7393	543557.5798	188748.7667	458494.1157	480505.1778	481592.1941
M120T70	120.25	120.2	120.3	70.4625415	70.23314868	70.69193431	11257.84015	11002.39594	26599.16405	10485.2504	29225.94102	22955.06612	20333.52551	21266.63116	19878.59199	19539.3634	19740.00491	20261.83452	7100.200587	17683.80783	16374.56422	8904.620633	8035.869388	21821.01409	30444.95913	22305.06633	20151.6	24657.19259	23445.85684	23373.65572	10169.3964	23404.92257	21031.05972	9694.157554	21925.28991	20715.13102	21205.29989	21603.43041	20648.15805	23722.67239	22243.95907	24230.99788	9025.967868	19850.41199	20004.11165	6576.351831	19118.2409	16518.78549	21161.94961
M120T68	120.4	120.4	120.5	67.79687807	66.03610082	69.56581276	9467.889889	8718.187667	18657.0345	7590.6655	18311.29867	16239.706	16442.914	16768.8935	18836.25267	14309.23	13039.18	13630.55353	4582.24102	11277.95387	10725.1741	6179.541765	5033.518451	13649.18162	18956.72295	14372.83235	14758.58649	14762.2145	14962.60017	14010.06267	7592.129412	17643.93941	15696.51588	6619.828824	15460.742	14502.55983	17211.99983	14072.154	14986.06941	14674.82412	16558.74471	16513.47233	6110.351667	15600.55588	14381.29941	4889.081224	12241.95588	11106.57368	12386.85801
M121T1467	121.1	121.1	121.1	1467.267018	1461.416815	1471.905148	1718.277012	3000.085586	6288.472909	2046.287846	6667.116884	5777.386337	4290.12211	5047.771472	4389.44025	5422.421237	4441.940771	5119.326299	2150.441758	4260.219305	5426.662681	2358.234992	2034.1803	5841.276436	5143.063378	4707.288349	4480.055342	5584.60972	6117.982246	5764.172141	2135.857643	6335.793129	5987.225546	1845.779438	4748.730125	6380.277386	47722.83433	50650.69032	46720.61558	75101.82316	47213.40317	44776.04	2179.699807	4960.724192	6923.9342	1898.204083	5130.701053	6568.525239	30038.30235
M121T66_1	121.1	121.1	121.1	66.4721829	65.29064621	67.05688801	140936.0373	152781.7402	365914.1055	106721.6318	277013.4278	259410.9259	339087.5962	342393.5982	344938.9505	222063.454	212109.0894	204147.3468	56957.509	149055.8903	136558.5983	91401.265	92801.97333	239102.4353	319809.8793	240677.2973	234933.4264	232418.6187	232666.6864	215767.0756	120917.227	320838.6198	305893.7064	101856.3751	252437.9603	225987.0523	260883.0304	254739.0182	252344.6663	278914.9888	280516.1989	278147.0375	121765.3382	300190.4292	285295.565	69471.735	185458.3457	166399.1287	248290.5415
M121T145	121.1	121.1	121.1	144.7672015	126.1438706	147.4924364	43025.34311	46781.29537	124152.2604	38925.62133	93209.61706	86956.69412	59779.92522	59335.00922	64163.37176	52587.2866	57734.05176	59204.49765	20813.44176	48802.71588	51902.31818	30266.70267	30762.23588	77459.47647	61737.88091	54359.21891	50827.04653	52373.50016	57334.68882	55894.3145	33492.86235	78898.821	79873.2125	31400.3535	75176.19294	71957.29941	58921.31169	56819.16301	60088.70757	53402.69012	62312.953	62017.94551	24758.22694	68603.46913	64317.19	24928.43235	52311.54229	55004.83647	54815.73882
M121T66_2	121.2	121.2	121.2	66.1864063	65.71289648	66.86142233	127917.8459	140132.7553	322644.8952	101676.848	251430.9508	231380.8805	341618.049	352086.0833	355135.6145	220624.619	216255.647	209139.1335	53836.81387	131898.0794	123685.656	85781.54765	87247.9218	213264.6804	307441.5667	237178.0032	241181.0838	227708.6757	232368.348	219796.2642	108310.9638	284939.833	269384.6092	92445.70885	223528.6887	205410.9857	264552.8262	261709.3253	261913.9445	280596.38	288702.1213	292382.444	112393.5292	265128.6863	250657.6721	68091.86011	162503.686	146912.2495	242685.5381
M121T146	121.2	121.2	121.2	145.7759761	141.1115949	152.9831542	33738.49439	10847.79744	67704.93474	28173.3813	62370.9266	70690.52447	63617.24647	59736.97806	62272.15102	54691.55529	55206.41823	56008.49207	19692.45387	45323.27624	49525.62149	25462.50269	26701.62561	72771.04262	63287.52581	55081.85325	49146.05113	53983.14471	55452.68103	54163.04542	29554.23078	69531.16131	64762.69683	29737.4455	41543.0589	36371.48194	57130.48645	59783.08	63542.45412	55831.78588	64406.09412	65192.11941	25538.40718	63854.04545	59275.46823	21760.88317	48208.30553	53081.58677	53813.77958
M122T65	122	121.9	122	64.74897831	64.44746485	66.26739594	4601.232437	5583.09629	15291.50824	4274.95883	9767.219792	10329.34256	15408.52883	14142.92113	13977.81219	7736.536379	6996.628024	6561.293734	2230.036053	6674.695101	6263.253901	3555.895024	3169.151679	9697.340759	10481.42542	8267.599055	8317.540789	6832.775683	7429.687859	8192.273921	4125.340954	11136.315	11394.18828	3963.645764	8738.393487	9497.612251	8386.154089	8946.251389	9100.614103	9496.312692	13447.10059	10842.15356	5205.028463	11605.05103	11021.61843	2888.877763	7248.14613	7022.617737	7931.717937
M122T4385	122.1	122.1	122.1	4385.207976	4383.839139	4387.297434	18603.48549	18284.34878	42887.97472	18804.88971	46917.56191	41478.22588	14682.34059	12123.46177	11834.61834	15600.33175	12952.43336	13515.8769	20955.825	51584.05122	41176.64361	16642.11	17064.95057	43891.51683	16010.45864	11173.2943	15370.0113	11640.4418	12444.66428	14931.4062	16365.65421	53398.46735	45358.09731	17121.81665	42553.94935	37805.50802	15257.7225	14500.99891	14745.03922	13974.45508	13634.82348	15479.2474	18978.84238	38653.56436	44325.3056	20456.17536	57139.5495	42791.40289	13035.63258
M122T47	122.4	122.4	122.4	46.64414639	45.88047143	46.77887057	12346.09202	9663.922878	38827.79739	10544.11571	41154.37809	33269.34053	29824.98476	29157.6074	29544.36678	27918.76691	28907.69151	27592.98071	8931.744929	36747.17025	30106.05953	10190.77205	10684.60669	28201.34361	49452.11667	27384.70739	29012.13039	28338.87284	30839.37605	27458.80814	9290.117548	37083.74309	33924.23579	10507.25859	32392.92355	30334.44991	32338.34997	27906.5197	29886.9454	27819.92803	28775.18217	25150.69935	10185.54935	29765.24684	31803.41261	10519.10868	37501.06086	31277.04363	26251.04692
M122T4388	122.5	122.5	122.7	4388.015513	4381.980756	4392.181535	71257.11473	67041.67826	175421.5621	80542.1596	219988.5093	161014.3754	58608.81269	58949.85174	60431.48819	55374.64714	49648.62577	48818.5403	66641.60373	231003.2224	175397.8412	63076.62015	64639.83545	192319.2607	54425.38154	49096.46277	93166.06974	51324.56464	52011.80861	64341.95865	77665.03694	225429.9394	211567.7513	69372.82349	190498.2651	170337.5585	54032.67469	67122.70875	63034.52443	58390.33575	53417.40171	68379.77048	106570.2025	185920.2535	177790.5552	72639.06511	234905.6187	189410.2315	50620.85835
M123T51	122.8	122.7	122.8	50.88000173	45.71798742	53.20931463	17666.3955	17726.96547	51943.63383	22187.63558	60440.26833	58437.82283	63847.85782	62114.32148	62620.30971	76101.44231	71068.07869	72433.00994	24444.36099	73289.89642	73474.67605	25063.94566	25831.41999	61481.23204	104028.5669	66468.35916	65682.34421	58857.22484	68580.59795	63792.80379	23776.79033	67957.35119	61953.55081	20525.70056	56127.743	56974.08884	69543.27221	66315.60505	64282.05068	62185.60717	65264.63302	60366.29051	24638.99042	66462.71453	68827.55979	30310.50828	91994.79432	75051.97528	72632.74512
M123T4385	122.8	122.8	122.9	4385.464103	4383.839139	4388.076416	112649.78	99733.08029	201197.248	124839.6806	246769.3038	169143.5226	98245.38527	90251.69813	87719.3423	99274.22589	90520.16005	86821.83314	93438.42738	240138.4756	195348.0971	90528.01361	98495.97536	226110.4669	100401.114	86507.67852	97872.32451	88488.36994	92107.811	93276.19356	88219.93849	227138.8613	224930.5896	100983.7027	226143.6809	198260.6577	94682.79949	91401.45654	95448.98911	97265.5472	90073.82857	89753.22022	93081.15421	216049.6167	199788.1694	102805.7621	269405.5648	223053.1759	91964.01709
M123T54	122.9	122.9	123.1	53.89519166	52.49003349	55.48205297	13580.44946	16575.01015	38343.85947	21640.56489	50198.5402	52695.90976	73286.18122	71333.06383	70103.93767	85938.48742	84478.08133	83694.88383	33166.444	66100.45968	68548.00338	36073.80041	34887.15664	84387.14375	91854.2343	62931.52553	59339.67696	65197.00316	65707.36979	60999.6062	31163.38713	82792.95944	77530.03529	32471.17059	50106.09111	51540.82634	66252.20132	64195.71948	62080.34855	72921.58421	72366.03783	72172.708	28193.16389	60709.07998	61270.98033	37302.54779	83763.96894	87681.33242	88310.26105
M126T4384	126	126	126.1	4383.686084	4377.772992	4384.902504	82872.16071	82559.31861	157008.6207	89876.25535	183724.9653	151739.2973	109466.7848	100467.1156	99457.27218	102009.5287	93883.104	92782.21591	83325.15817	181901.7286	175465.0456	78658.83391	83437.06878	187403.8957	98763.82865	97100.59855	104476.2607	94410.35713	102071.6203	93327.09836	85307.44432	185241.9772	182650.124	79821.23133	193552.7977	153023.4656	95657.83487	98683.17357	96117.00482	103947.6051	96805.66155	97352.88659	83877.82491	182667.058	161140.538	83603.7216	190586.5253	170351.2701	99811.47882
M126T46	126	126	126.1	45.98140858	45.02648284	47.0684676	83222.72118	81108.21533	187060.0198	72415.42867	164100.3382	148330.5507	132270.9818	139841.9435	139850.4106	129460.1663	126060.3941	115940.8476	58747.27647	138241.6694	134619.1794	57077.45817	57773.16333	134397.6669	201266.2218	144323.84	139089.7865	140822.7112	144661.1112	139253.4829	63273.891	140067.7318	144981.4482	73472.3925	158094.4128	149383.281	138532.3718	140143.9353	139943.5482	121689.9806	130550.7576	124227.2759	65429.90711	140755.408	135245.7418	57489.51883	132835.4524	126874.9988	112230.8647
M127T4375	127	126.9	127	4375.084485	4373.403691	4376.630756	33194.8735	26686.40695	38429.81462	35422.5312	52421.8464	36102.29223	14667.05345	11724.18844	12090.44544	14447.67263	12667.0744	10511.77129	27445.45635	49654.41284	41720.43524	24076.66279	25082.85589	49046.256	15207.31563	11841.62877	12404.5951	11644.41904	11548.58685	10907.47789	26243.15655	53114.27485	44427.3984	25674.15311	49806.53925	39455.55429	12767.36438	10840.26055	11929.63424	13606.68047	13131.34685	12843.09874	31252.91389	47458.38565	39699.88295	29258.4096	57989.50457	44022.0869	11502.7106
M127T1223	127.1	127.1	127.1	1222.725272	1222.421988	1224.541784	4564.395865	7802.927544	20014.51686	4677.115369	14975.46354	14586.69013	12478.56538	14902.58212	11957.26203	23710.977	27025.25283	23894.8517	6587.915593	15293.11774	13589.74142	4883.240995	4232.755081	13326.27977	20063.58562	19235.809	17489.79791	20910.66767	20243.18583	21661.2314	2888.796301	9563.349763	10711.02305	3223.002998	10138.13748	10864.99892	11948.31687	11739.6325	10801.19682	7655.742739	8795.373042	9777.242422	4724.852828	13459.05516	14985.79832	3741.291567	10942.36033	11555.80657	9297.322038
M127T108	127.1	127	127.1	108.4944994	106.5748639	112.1112491	28925.3664	27672.03405	82222.1568	24987.37284	76606.11747	70433.71284	38208.74867	38777.71824	36360.12033	38522.02767	36762.30283	36296.76812	14478.67059	43572.89588	44045.334	20856.91368	19308.9935	50374.4165	69612.85167	50288.33533	54592.39367	51623.65765	54061.10089	47042.652	16890.14884	48507.53942	50431.96084	20921.82695	53193.9275	51644.14547	35229.55684	35202.93833	33455.93933	44598.51133	43404.39453	40544.2295	14865.81489	45305.50583	44062.268	5850.030496	18684.90422	21411.65399	24884.68588
M127T1224	127.2	127.2	127.2	1223.703923	1219.943667	1224.23274	4657.831006	7473.096717	18083.32845	4601.13132	14002.71613	14028.20618	12717.5888	14777.59608	12177.56774	24705.14126	26155.19179	25415.11167	6234.668694	14120.13291	13168.74369	4903.357263	4111.285235	12814.36237	20745.43221	18572.3645	19505.91356	20757.3977	20003.53938	22857.37689	2727.997744	9204.956137	10194.03398	3357.362344	9711.786445	10014.93942	11969.50418	11786.16547	10458.04334	7945.914134	8861.581379	9214.783638	4751.417751	12378.05261	13271.04055	3762.974401	10318.4294	11083.09084	9414.350452
M128T4375	128	127.9	128	4375.084485	4373.54514	4376.409861	17207.5631	12875.40463	17272.45599	16449.86758	23373.00821	14592.82019	10868.96962	7818.005856	9087.944322	11052.52587	8299.501274	9071.050221	11084.64526	25099.43381	16436.93221	10373.42168	10976.48644	24422.90968	12107.78897	8509.233237	9309.530088	8385.441256	7765.697592	8231.321227	13219.6532	21317.21123	18331.40777	12442.64321	26188.87286	15691.02582	9022.11343	9325.175654	9350.788242	10654.9903	8494.76667	8636.838733	14543.3119	22270.7693	16322.71202	12883.7995	27692.4076	17127.08111	8086.328258
M128T46	128.1	128	128.1	46.47488339	45.30262069	47.48621702	10684.01706	21188.81471	28579.14588	12339.24133	21509.00233	33913.39294	22358.68	24808.48235	24781.67	19613.22638	23758.56706	22591.36717	17217.76412	18501.93471	29087.16941	15072.77588	13218.49	19712.58717	35770.50118	21178.93647	22954.037	21204.33765	24567.17118	26033.20267	8666.034706	19170.03324	26071.48529	9607.222667	18833.56118	32478.22647	18991.61294	27475.60588	21003.80467	22021.40882	16883.31529	21612.0175	12638.49647	19640.61767	30081.83983	10860.41412	17477.42059	32936.85882	22324.81176
M129T92	129.05	128.9	129.1	91.64228983	88.25216902	93.14183938	16667.59319	16750.98447	32265.3804	11812.95089	27514.08701	29622.19265	32654.44574	38830.83179	38784.29889	26051.4824	25171.55218	25404.09875	10701.29263	23189.13618	24296.87337	13396.1297	14629.20997	27779.5478	53498.10765	36040.771	33112.05819	23938.12548	24909.73658	27677.22926	14402.90456	31618.76844	38721.9168	17271.16147	30133.27685	35788.35705	40039.9776	35410.40517	33536.00695	25886.75803	23833.04718	27956.75608	14726.94773	41307.1828	37717.13286	13349.74061	31674.80181	39891.79935	25569.62089
M130T90	130.1	130	130.1	90.27255525	68.74618592	91.52701877	13269.65043	20900.25287	85417.38737	13184.70195	58277.43951	63947.59379	42566.43133	48280.24517	47674.85467	18157.71986	20103.71925	18546.83478	10188.87122	55521.25574	56950.45317	9640.466893	10398.90077	61107.02845	26267.79773	20502.36874	21684.6072	23286.61279	23727.70184	24577.80998	27339.1776	86393.4253	94763.4912	33076.61454	88625.416	82965.8592	23053.96	26327.14036	27309.5646	21108.76532	24266.90789	28080.07407	16172.24286	72554.27725	73711.75942	12922.6614	54451.55816	57508.91768	19581.37297
M130T1703	130.1	130.1	130.1	1703.151197	1702.740037	1703.562357	5829.939532	8038.353643	17241.84266	5160.068577	13864.64535	13380.34269	10371.63214	10713.19449	11669.9638	14282.79305	15219.89197	15968.56972	8640.767281	22410.74114	20355.09795	7539.129064	6608.375976	18146.25435	15362.75643	16885.35029	15740.30704	17361.00645	15688.691	18479.19133	8030.916013	21781.18328	22156.419	8762.706066	24342.23857	21258.98748	11446.85611	10497.0763	11883.98384	14273.64712	14726.68893	16756.48338	6774.376277	20743.92319	21422.5635	6511.363653	17528.50653	15634.38638	22651.77198
M130T249	130.2	130.1	130.2	249.3505481	246.9610575	253.7199058	3883.211402	7616.706856	13416.85569	4067.534784	14519.56513	12803.01852	50442.50294	44969.64817	47673.4435	33319.05617	35092.863	34020.64235	5569.035085	12017.51338	10936.31854	6051.964894	5447.151395	13721.89715	27207.91221	22005.99685	21775.20465	32678.61353	32918.51353	31886.94353	6180.012349	11936.53135	14859.09905	5579.486419	13313.80688	16024.56596	23295.53198	24784.68606	24754.32222	32775.757	32589.483	34970.12117	5159.124403	15479.89359	13421.60744	5453.007997	14911.94286	13609.58568	28660.99412
M130T248	130.35	130.3	130.4	247.6744145	245.4912148	251.7349099	3311.925621	6523.427972	11209.63101	3571.554716	11619.10441	9524.800284	43406.30134	40097.62153	40662.98355	28760.4882	30020.47142	27091.77492	4952.452324	8458.698895	9350.963486	4472.536238	4690.184306	11647.99336	18279.618	18668.33797	14193.51433	27081.10893	28470.51181	25461.95472	4897.8593	10874.62274	11491.69591	4724.317738	9841.350861	13271.49398	20558.01882	21435.81953	21561.36529	28070.33623	28713.10728	29357.20684	3964.455247	11968.56425	10675.40748	3601.829896	12158.85005	12157.78325	24388.5564
M131T45	131	131	131	45.10835668	43.93423232	46.01652068	29088.58059	13416.05471	50229.41529	20754.17235	63687.80529	40858.91967	47696.35353	48986.16882	45235.26176	46736.42883	43311.82824	40627.77059	9937.504706	52773.76647	38561.80824	14938.71412	18452.54353	54009.95706	72199.54011	53204.489	45816.34817	52406.86059	49419.4	48237.91017	22736.71733	56970.60529	49433.51176	25649.36533	60205.56244	35928.30333	58179.57933	44773.35182	48048.81383	47590.18467	48464.03353	44969.49718	19062.17176	55400.99217	46708.53	20415.34817	53516.04529	26898.43471	43546.08353
M131T145	131.1	131	131.1	144.6549569	127.1421017	152.9831542	18151.96294	18178.77529	45617.37367	20752.617	46967.86017	41934.22867	33574.47733	33869.41117	36484.303	32820.91433	34133.29933	33647.858	13835.078	32420.82699	33096.09183	16359.55347	17614.87578	42942.081	44108.8365	32160.07668	30086.43935	34924.96383	32914.05133	34675.18733	17911.23244	41302.24078	44821.47567	19095.08963	41732.43183	36028.49617	33271.30765	33447.47233	38595.40833	34843.11617	38209.92232	35768.8415	15812.1225	38320.32822	34271.59367	15912.31533	31423.77989	32990.25433	33151.12733
M131T90	131.3	131.3	131.3	90.32894086	89.44610635	91.52701877	19961.09118	21027.94059	41699.17944	21473.87235	42373.39588	40636.23765	22903.54431	22920.50738	26279.38088	27121.61256	26319.63388	28123.55569	14537.94	27566.32688	30770.70294	20356.22059	21854.73817	36486.25281	28382.0544	21948.3936	21157.93419	24301.89948	26785.97475	27517.67872	21177.69081	41668.13331	42445.22888	17513.47238	33397.16338	35844.1625	20280.80827	20329.56713	20993.30663	24033.93431	28075.57531	27899.17688	16520.64294	30828.80213	32565.94275	11271.15456	24863.71256	25414.07569	21319.4024
M132T91	131.5	131.5	131.5	90.64489019	90.28385645	91.8536957	75975.67032	72121.8057	188093.0807	76125.3989	186269.2056	183712.272	141950.6662	147928.3184	148303.1053	202945.1047	170765.2783	177593.8024	64106.26208	143206.235	134325.9181	85299.43914	83554.58169	187012.104	176893.1481	127938.2326	115394.3261	159340.473	182304.3348	185949.6961	75555.22027	192613.9814	201136.1996	71891.07407	152542.8749	158450.1138	121110.0209	101885.7568	122715.4343	153171.5671	159625.9952	199919.3939	59264.07701	137106.598	143457.049	45831.2458	112235.0666	109836.7976	128620.8561
M132T4375	131.5	131.4	131.5	4374.602527	4373.261751	4375.988623	15337.87516	13073.3568	19101.9197	17635.89795	35224.9632	19358.14005	4924.511548	6158.230803	3287.038904	5392.514247	4087.035778	4246.087109	10706.32924	34014.54989	24683.48332	9700.01079	8964.701563	24043.22354	5897.515652	5082.431576	5566.77451	4912.938265	4497.116603	5098.399719	9235.529476	30645.03575	21811.87608	13019.7312	28900.51368	19423.41893	5840.240573	4673.160588	4066.0277	5100.883071	3984.906141	4581.488193	13009.39185	27988.7491	21872.88626	13015.10926	37936.15768	25714.55509	4806.263928
M132T90	132.1	132.1	132.2	90.30002009	89.44610635	91.8536957	1137932.343	1171131.45	2961525.169	1170757.491	3072270.706	2886087.021	1994166.185	2115638.001	2128651.045	2407457.389	2460078.383	2458067.471	778120.1223	1989703.379	1946846.358	1147780.875	1187848.131	2877744.44	2433587.962	1851318.017	1795581.167	2350097.698	2461653.413	2320826.917	1077702.339	2966771.886	2946908.6	1070578.769	2569687.439	2465598.867	1535449.292	1653965.149	1630980.569	2144264.928	2384629.685	2413127.288	791561.4848	2150022.488	2083301.282	611304.6995	1637843.78	1594128.659	1908355.963
M132T1468	132.5	132.5	132.5	1467.862653	1461.416815	1471.905148	423.5511184	989.7189563	3947.65187	776.1297522	3533.815055	4012.073845	1805.457675	2063.260669	2100.049631	1864.576702	2227.401522	2384.131306	639.4413014	3101.775435	2880.78164	1454.173838	1276.487012	3005.137015	2480.77458	2154.862191	2545.615202	10773.94595	10003.89921	11843.55036	1152.54413	2887.357877	2623.115361	1037.358344	2616.785577	3575.094763	233917.7661	237664.3903	235091.8495	375455.4918	211099.244	209130.6665	1026.882445	3485.612839	3023.604349	823.993136	2858.974372	2727.878501	149716.3163
M133T44	133	133	133.1	44.30436716	43.92210437	44.68274684	8291.445835	6429.6869	17862.19499	8913.347661	19210.60945	21572.60854	15707.90478	14491.02052	17989.272	16640.92652	15488.58879	16779.58918	5010.443455	16801.01408	16504.31199	6396.120421	9007.82076	16226.32346	26543.2608	15339.63985	18492.61111	21418.16064	20293.41372	19460.34843	7444.871144	17219.85828	18097.11642	7102.733179	14677.2545	20655.35995	15161.46966	18402.79014	16438.72272	15967.34218	15178.5982	19455.43815	9429.6384	17482.12118	19221.22293	8842.256327	15379.92352	18860.688	17420.97102
M133T1685	133.1	133	133.1	1684.763342	1683.799152	1690.424195	6172.443	6123.052167	16547.34033	5820.544968	16725.66716	16617.14167	7546.788788	7260.561681	8893.22528	7007.764106	7422.008886	5737.657755	6169.663529	14258.428	17355.93883	5095.45201	6540.7575	14465.41684	6745.377329	6689.275421	7890.245118	10708.02658	9493.017046	9992.409894	4312.8552	15995.57417	15515.7775	4885.299427	12935.05354	13922.57033	28252.19459	30024.1408	27415.89813	30383.66887	22698.56149	23053.40704	2969.683509	9129.547542	9049.389012	1222.103145	4299.343771	5531.252382	14542.40668
M133T89	133.1	133.1	133.1	89.23260936	88.15967806	90.44948938	92618.52611	97127.17558	253866.8952	100779.2522	256681.1541	241769.9986	152536.0612	173047.1348	175327.9015	186639.4922	195134.7155	197718.7438	61001.49178	159964.2087	156922.1691	92559.83283	94224.42379	230560.6215	196266.6623	145244.3292	148408.3626	196074.7448	189866.4838	201487.9465	85408.04017	237145.1472	237455.6038	80838.6825	203505.7562	191574.342	117540.3052	126314.9395	127772.6747	171506.1408	187503.309	190114.7333	59987.28383	179041.7708	172028.2725	52447.42033	133929.2226	135146.0205	147760.4393
M133T1469	133.2	133.2	133.2	1469.272267	1461.416815	1474.406783	495.5685856	1381.971283	2871.306659	867.3117443	2176.503018	4036.040383	3633.573383	2876.895445	3441.198699	2190.216344	2343.217366	3156.729369	610.2567088	2423.254104	2579.372987	1208.225989	1145.02616	2743.794198	2344.612928	3712.199824	3372.838115	118474.4975	122463.8657	118753.9085	1273.380373	2953.70914	2877.196408	1136.247413	2858.484294	1986.009872	3205852.983	3462934.905	3130219.153	5367686.197	3329114.329	2996249.747	779.2581193	2851.297837	2964.402251	694.5165254	2551.967619	2063.846189	2072975.61
M134T1468	134	134	134	1467.862653	1461.416815	1471.905148	1120.998627	1185.13262	2159.795185	529.1093114	1878.612616	2871.792834	2627.548976	3386.345474	3183.991802	2763.58219	2996.250778	2520.864322	806.2514691	2279.146036	2582.185855	837.2516036	777.4799027	2480.813456	2635.379742	2219.685021	1908.843947	10593.62817	10822.16989	9303.479569	1016.708133	2364.4864	2538.479993	524.3131719	2391.792981	2214.01126	202770.6891	217750.1301	198008.0312	338937.5478	205765.034	192351.8948	828.2212636	2315.852717	1778.922465	465.9013524	2551.967619	1665.708172	133176.6152
M134T90	134.1	134	134.2	90.34169799	57.31645315	92.35357602	9108.811875	8339.798	22430.82531	9194.842588	20794.4608	21359.9232	15063.4682	18610.74075	17409.68412	18987.37941	20133.25471	19724.01353	6484.355882	15978.16838	15943.59638	7567.630139	10445.45567	21736.35118	18437.328	13649.0055	14196.54625	19302.07176	19113.801	18599.45125	8085.74625	22482.86353	21871.82412	8170.41375	20373.31394	18566.99394	12378.5806	13356.93803	13251.48237	16801.59838	17929.75425	19454.47882	6546.901591	19405.08765	16956.078	5458.430588	13035.03706	13860.68363	18277.55765
M134T91	134.3	134.3	134.4	90.59095204	90.40612286	92.77763471	6528.463339	5806.549925	14130.44269	5781.968684	15801.61623	16578.40938	7125.085688	14913.52002	13713.68631	15255.75693	15371.17445	14877.79467	4989.264755	11646.10423	11892.45393	6051.366199	8004.055735	15056.35463	14821.12197	11343.83143	11663.38326	14948.15742	14600.03487	14231.51047	5635.313913	15340.89323	15590.00874	5103.230626	13766.6266	13133.93613	9746.697933	9481.22854	10417.38613	13411.81722	14794.99046	15104.55319	4238.766114	12586.55182	11640.05463	3958.941804	10150.04222	9382.132055	14533.63581
M135T1464	134.7	134.7	134.7	1463.965754	1461.416815	1466.514693	1269.346103	1580.08776	3828.372758	823.8628154	3342.646405	3285.672622	3168.073481	2858.71907	2728.913436	2831.470743	3773.418157	3055.387574	1669.418463	3340.815056	4141.411004	1179.926026	1482.891094	2506.600813	3267.940517	2776.277473	2430.443685	2622.702922	2574.129104	2920.180901	1256.251253	3263.492048	4233.984744	1280.453696	3124.823336	2934.62472	7277.434404	7142.339169	7158.125752	10597.79579	7687.9452	6570.735873	1761.467846	4275.961291	3691.727044	1061.496576	2816.823666	3704.193524	6055.10557
M136T87	136.1	136.1	136.1	87.39572648	83.02249882	88.95892576	21286.18588	19032.53706	50805.41122	24077.32567	68193.218	65217.0675	37613.23633	44536.42	41430.44217	38047.63916	37957.32953	38980.65683	10237.95053	26388.65263	24051.92467	14161.0575	14795.99053	41112.67411	28424.95347	24135.1835	25061.68774	26500.13411	26098.11633	25609.69347	14774.82316	38585.53017	42171.30467	17916.172	44208.75453	37236.20095	27411.74211	27791.1881	29655.48316	30974.91579	37283.02333	33543.43167	15759.11856	40686.75733	38303.29683	11872.61256	28570.48033	27548.62442	25168.00105
M137T1998	137.3	137.3	137.3	1997.546141	1995.4642	1999.165933	1049.533315	918.838437	1684.40878	775.7187582	2551.775202	2468.279875	3929.255181	2609.682911	3028.068141	2664.560841	3203.042995	3770.867167	1034.928233	2802.064161	2357.704384	597.9018077	857.8586428	3215.30876	2982.708821	2881.602967	2927.419081	4036.599799	4853.524306	5184.959792	877.6195923	2242.889846	1797.108751	650.3591026	2705.95825	1804.401047	8690.212997	8137.033092	9096.380333	11546.16567	12929.109	10746.03417	864.7012374	2343.056059	2929.903037	1371.521822	2635.007736	1971.316726	11085.15056
M138T4413	137.95	137.9	138	4412.650784	4410.624402	4416.120485	25770.14614	24702.79667	40272.44048	25036.52096	48722.9808	40860.422	35220.95781	32099.86253	30328.97255	37936.24689	34205.71275	32711.91466	21148.73723	53653.67708	41222.01788	20883.71152	23427.88156	50174.36488	36262.43105	31119.31978	29279.22302	34980.98948	34326.36706	28868.92697	23249.14731	57091.80234	45680.295	25620.66761	53190.392	36649.25255	38924.54353	33554.64784	30333.27356	35903.20855	33744.1045	32738.41454	25668.04733	46871.44974	39006.06235	23419.32814	54054.94585	43222.96488	35980.51288
M138T1997	138.1	138.1	138.1	1997.310832	1995.705237	1999.93693	2693.567379	1858.815795	4541.988559	2356.613949	4685.550704	4785.555778	69753.04176	71642.60706	70405.92733	37263.267	42515.62933	41203.24433	1467.914349	4130.675819	5336.373596	2065.223185	1488.17982	4991.893548	45857.66611	44876.51117	49379.544	115193.535	115652.1642	114561.3323	1451.57447	4237.969764	3386.426803	1810.00158	4978.233358	3558.132486	312062.5743	322427.5935	329301.3863	522924.7423	550325.3655	555803.5145	2246.267512	4247.316506	3843.112038	1720.411782	5365.71721	5580.472616	500827.2432
M138T64	138.1	138	138.1	63.89859925	63.31637593	65.54839035	13746.1745	12677.92133	32191.39011	14517.243	32252.21417	31694.63989	16101.44059	21197.1345	17430.62232	16437.26933	15151.80176	16894.60471	7892.655167	18937.85667	18383.26817	11048.36721	10809.53667	26256.00379	27995.96147	21346.71817	18907.56535	25444.588	25904.7865	24696.99941	7255.093444	20185.328	18819.31867	9988.237667	20045.6225	18437.61833	13953.6775	14268.54588	13703.19145	19558.19612	19368.88218	21260.637	9172.583333	20761.084	21322.72833	5515.911534	12186.41575	14008.03127	14300.28239
M139T47_1	138.7	138.6	138.7	46.58586153	45.38734438	46.85077995	4225.721314	8594.529212	16697.08591	3802.943909	9281.831752	13511.59671	8256.14778	11639.98018	9937.384589	7457.36754	12607.363	8520.362225	5493.449834	7915.068554	13194.69044	3926.158876	4111.391336	8357.46852	13868.01785	9295.298886	8884.181422	9143.6447	10517.5572	10051.31399	3244.983571	8118.195045	9876.179806	3794.670153	8772.853058	13366.02954	8238.672081	16294.64021	8128.725487	7582.261813	8047.319321	13603.64667	3771.970628	9542.628906	12456.02791	3646.711072	6621.101156	12777.64229	7790.148076
M139T47_2	138.9	138.9	139	47.49918091	47.22676084	55.78120616	8677.242946	21573.0144	39649.54983	7395.333787	16919.70782	24218.95605	13732.79774	17942.80258	15712.84835	11611.42722	16289.61159	17458.80983	12580.848	12938.97223	22214.99151	8713.13122	8121.37343	13098.75084	23694.34513	14565.56816	16269.5387	15143.09368	16381.78743	17030.73837	5448.24995	15308.4063	16674.78864	7409.22969	13345.21119	25320.73632	12494.13545	19630.60737	12938.6236	11971.62784	12175.67007	15737.80475	7704.436836	13279.61778	19720.28125	6456.959475	11586.48061	22132.43914	10839.04335
M139T1997	139.1	139.1	139.1	1997.299266	1995.541871	1999.165933	1824.356567	1420.535498	4443.402761	2189.687127	4551.395394	3379.948714	8771.339123	8836.789998	9555.039635	7127.239375	7006.568245	6567.923436	2227.722446	3508.552203	4299.923229	2159.480647	2019.571665	5228.396119	8485.536989	8227.307933	7869.574544	12816.77988	13684.9298	12842.59387	1451.577106	3974.759221	3443.990442	1594.155718	4704.549821	3635.544387	27860.6635	30502.3675	30395.11883	45321.34353	46398.07118	46640.26047	1538.022718	3964.630871	4145.050684	1802.082685	4275.410226	4501.243544	42607.62133
M140T64	140.1	140.1	140.1	63.70692812	63.23246094	65.44688429	29782.6725	32956.38633	81014.03411	28145.416	76925.51733	72009.02511	44446.41412	46247.07529	45469.51706	43150.95412	43539.02765	41986.73353	19039.46067	44266.88717	47560.55017	27131.09033	23546.727	57650.39183	79725.272	60758.20294	58991.77324	54557.49353	67649.91883	62300.186	19831.74153	50286.92417	54884.50517	19138.24233	49555.93983	44781.963	51342.47683	48919.50367	52245.6235	39324.9815	46667.28167	44929.03647	16994.68017	42306.77667	45450.856	15266.001	35313.03467	33048.34176	32822.3255
M141T316	140.75	140.7	140.8	315.929994	311.278241	316.9331534	9014.024737	2338.687707	24753.64938	7331.686069	21535.16217	23103.71696	23983.15264	27180.5883	30276.78069	23444.35741	25846.01167	23035.31036	12461.68903	27868.70767	29013.31645	6790.4538	6540.912	19907.09305	35661.38269	28524.00212	29456.54945	22463.9374	24309.86601	23827.54373	12446.37537	40041.63577	38728.91337	13429.95651	39103.89433	38081.4253	28855.95337	28189.74347	26921.3237	28264.7702	30624.80404	29913.16113	9525.080607	31281.69866	27660.64308	9394.717435	24330.21005	28939.71771	19497.75253
M141T315	141	140.9	141.1	315.1721089	308.1444613	324.2150182	12356.09853	3004.873332	39190.67705	8835.3145	26181.06595	29436.75368	39518.06568	37438.01895	37377.33916	31811.50768	32684.03117	31488.773	14146.85789	35493.2448	32875.74547	8629.07837	8037.77994	20424.56089	49492.12968	42509.98467	39645.13732	33956.69242	34150.02105	34120.59883	18735.94337	48477.904	47728.1952	20103.2429	48012.9676	46586.55558	38678.42674	41950.90189	40253.27895	38686.6368	42165.162	42102.05484	13558.8096	35656.9382	36294.778	11670.624	29435.17785	28057.36797	31510.47214
M141T63	141	140.9	141.1	63.38879717	62.14081905	63.8556334	10259.18167	9930.379833	25659.42176	6222.683147	19278.08176	19829.714	12122.94737	12229.17033	11499.67706	10360.90122	7953.946276	7425.666315	5816.006519	10770.13204	11186.51676	6090.817059	5623.827072	11602.00249	17584.67	14302.73722	11132.44894	12781.02529	14357.30941	12384.39867	5882.067158	17456.25294	16660.34941	6768.002353	13457.4141	15302.79765	11740.98824	13799.89471	12618.74	11450.9859	13008.22471	11067.85706	5468.75204	14832.87588	13127.26303	2907.717507	9709.801967	10293.895	8913.274451
M142T4412	141.8	141.7	141.8	4411.837458	4410.62874	4413.827036	41259.94738	35996.19964	78087.22552	41906.60898	77160.59067	62928.08068	57318.09589	65625.0336	48813.59579	58360.19512	55755.5195	64984.225	34798.4313	77261.63036	62186.63547	36371.11343	34546.493	77672.34274	61183.19385	55686.70034	49295.9106	53046.9595	53855.984	48268.00812	37926.82332	77690.8197	96588.33955	36347.04572	78654.93046	63400.75238	57387.17658	109433.5219	49022.88677	73368.26497	55892.63624	102642.965	36814.30929	73234.08808	61231.35915	38618.76356	81294.91714	67970.14652	53374.97064
M142T4413	142	141.9	142.1	4413.127826	4405.051364	4417.782945	61981.51476	63314.99722	88826.71047	62072.98817	106705.8021	87120.14014	98333.59882	74259.0518	72268.00387	89806.56131	79293.55429	73289.94011	57724.00759	115594.3063	84398.75237	52449.0451	53649.73433	107814.9836	87654.6175	83717.64606	70123.30393	75956.68661	74540.73839	68070.62407	57775.98567	111678.7737	100340.6233	49078.9655	106421.2096	75256.83462	150587.7794	75448.30457	73543.45471	84200.23406	84563.84032	70460.79885	59969.58255	114559.0755	80836.54211	50054.73852	121482.2081	98269.87394	89093.05091
M143T64	143.1	143	143.1	63.89859925	63.31637593	65.20816849	22966.7375	18836.38353	56691.19235	17018.1675	42691.24425	42429.7065	35407.82882	41672.36688	37966.5885	21692.44421	24041.21036	25189.92	7845.712545	24604.77469	21201.03863	14691.87306	14101.99669	42445.69763	44887.052	34640.7264	30707.49113	34863.38719	32634	36311.26556	16964.54475	47620.52219	45407.78019	17646.76176	36443.91719	38460.21188	29845.47	31942.22906	29979.26725	33329.42638	38327.56613	36298.8864	19664.74412	44470.75169	43821.60544	9832.242955	29340.111	29574.25644	30021.60288
M144T4381	143.7	143.6	143.7	4380.653111	4378.012792	4381.672902	16848.1613	14295.98458	23416.66966	17229.29183	23249.27145	18794.04649	11712.77637	12154.51879	10910.49873	17224.4969	10842.1615	12033.3024	16272.56059	26186.97944	27339.8818	14866.61365	14625.14292	21746.16735	11551.41268	9463.037115	10777.5985	8938.133255	10992.40613	10536.5256	11555.80697	23599.1027	24499.43146	12199.58873	22623.84301	25045.76568	7973.022524	10829.24087	9493.233305	12044.83751	7791.020756	11064.66001	15247.77135	25374.33955	38553.30521	14149.80921	26426.78083	24919.35705	9493.409677
M144T4379	144	144	144	4378.832175	4376.364968	4380.639949	40224.57333	33270.22667	62456.08491	37605.546	54500.02415	49250.24545	25254.32032	27501.80339	26333.80653	25418.09489	23841.75061	24084.96276	36921.95426	56643.561	64191.83855	34294.75095	33514.8125	53481.6576	24548.90243	19151.49618	21906.65431	19758.56026	22779.28441	20685.97677	26614.289	56862.8928	63102.40618	28561.676	56319.20071	61421.68864	19201.46402	25761.04806	21872.60113	27601.31695	20701.90677	25171.49756	35955.72214	64931.29782	99368.36773	31499.53086	59735.69286	63219.2	21163.64738
M144T65	144.1	144	144.2	65.10549487	64.00494774	66.66578657	97840.6741	140257.2662	232001.28	89815.08274	219998.061	199893.6576	127774.0465	158993.986	147216.485	133801.8657	144940.9283	139082.5184	85522.05578	131157.2482	152200.1926	77796.60665	68835.897	167759.8617	186528.3348	133222.9248	135438.5088	126345.9041	126726.9146	156214.7388	66168.83916	157644.6819	151807.2836	77005.47516	179897.2307	195051.0471	120725.5382	166288.2721	118104.7881	127572.1935	132684.8361	134369.9104	66924.92283	145205.3251	151234.3567	62408.551	103433.2643	161592.8088	107588.2496
M144T325	144.2	144	144.2	324.9654313	318.74052	326.6654821	4167.069177	4945.630874	12450.73673	4613.399567	10278.76815	12603.02765	109905.2103	89060.75824	85510.23824	100616.4062	87760.455	79093.61882	6305.595203	9761.280323	11386.00196	5879.111821	5637.321445	12007.10482	91418.199	39416.98118	24807.62975	99139.77233	97167.292	79969.72967	4922.051002	12195.21648	12493.08882	4193.818893	9894.327862	12808.53601	96194.63168	58607.16283	79777.75437	102711.7658	82427.65617	58757.15471	3683.184603	10153.88905	10942.41445	4225.068265	8744.448864	11535.75236	110829.5187
M145T68	145.1	145	145.1	67.84931161	66.83351281	68.67825787	23060.03471	19729.52117	47535.47941	19050.88235	47519.38676	43568.35967	41362.99353	42278.84706	40829.56882	45434.23765	41875.25059	40908.30059	19056.52706	50010.3355	45602.16765	20292.71765	19536.32706	48903.98083	55955.58067	44759.69529	44542.37412	39596.20059	43874.89889	40616.48118	20651.013	42810.86059	38930.12529	23480.40217	50648.18283	44177.98367	38733.97176	39799.41	40948.10765	37747.39706	43553.13941	36998.22471	18411.61941	46589.6675	42661.27588	18518.86882	42953.38941	37939.21583	37301.62765
M146T48	146.1	146	146.2	47.80828934	46.30797676	49.16411984	12040.59042	19222.79284	30905.07143	14182.46429	25390.87169	36638.9856	35078.56295	39169.50968	39637.7856	28870.57171	31783.33145	31477.82164	17181.48816	19601.73543	28334.48085	13997.27516	10663.0272	18654.85919	38138.59982	26728.45686	23229.7632	32870.65809	32564.43164	32829.93524	14517.83771	33135.04543	34087.536	9123.674447	19313.18966	32729.9616	25454.00426	33011.21663	27081.53116	24554.14737	26192.50168	27102.867	13257.82842	29483.15695	33607.728	15946.67895	33904.33289	44536.42	26124.76611
M146T297	146.1	146	146.1	297.1250665	280.6525135	298.47732	30421.931	3853.655658	77890.75533	29738.92633	78468.46765	79144.16467	58991.00017	62593.70867	66736.894	69803.35917	71543.32178	73386.31133	25107.65176	58785.75006	66365.75717	25281.05083	25828.76294	67223.57056	79713.98267	68639.14667	67726.12183	64350.61117	65806.93517	65696.86417	34919.56176	82345.8085	94383.06017	28879.52583	70874.43467	65784.3565	63766.38817	63867.68411	66319.18867	57888.51916	63160.99767	64860.04233	28571.8915	70037.61283	68400.6595	31899.4225	64920.7225	73817.23	56308.37233
M146T49	146.3	146.3	146.3	48.88546442	47.66035379	49.64360973	10286.10427	16793.8497	27887.2618	12285.70817	25597.427	30999.07392	32386.22349	33382.87973	33885.77153	24832.70163	25754.47522	25383.67489	13032.83831	23417.15109	25458.60168	10598.33901	9462.735033	18212.3019	30206.03533	21294.35699	19405.34283	28376.33625	25161.34494	28413.33867	11307.25746	27819.00495	28254.83668	10351.08214	22025.86095	28211.66647	23825.98161	27838.31862	24293.90367	22812.74965	24810.48806	23340.84146	11057.00981	25657.77838	29223.78438	13867.12668	32823.37317	37308.82621	24764.76189
M146T4382	146.5	146.4	146.6	4382.340361	4381.642505	4383.996308	7724.325156	7302.203265	16846.40295	8935.785053	19618.5024	15645.42005	7683.740942	5717.010944	6757.239662	7926.924598	7144.075113	6748.713192	7305.925221	19627.116	18792.9504	5982.459677	8667.5904	22207.39179	7091.851227	6698.557822	6858.412421	6780.689994	6079.306757	6836.865373	6814.000387	20014.45242	19243.1232	5491.829437	19914.384	16181.65705	8362.504507	6415.296089	6705.381928	8773.313447	6840.811935	8208.221959	9391.314167	19630.50765	16846.9056	6800.057035	21491.93474	18322.47411	6709.119942
M147T51	147.1	147.1	147.1	51.23512509	50.92179936	52.60375198	15711.56183	17743.10324	39637.7856	16355.64926	39053.85201	44078.44156	36421.10554	37703.0304	36472.15213	41012.30767	40335.56937	36926.56858	14002.3954	28604.94341	29256.18816	12814.07261	12918.69859	31890.15195	43932.51193	32197.9392	31552.7636	53281.86037	55690.66824	52308.07824	10785.98637	28244.81455	28966.69624	14205.2997	32929.48287	35473.13695	26092.39044	28599.13295	27282.86569	33985.63968	37408.37222	34788.61459	12639.52441	31413.49907	33195.2968	11491.73438	27736.14427	28960.63239	32899.2787
M147T93	147.1	147	147.1	92.66019093	89.71709967	95.30249459	31905.28882	35753.31867	70063.50059	25875.152	51245.46235	55072.57294	64805.45706	68547.42083	66164.42	51092.60288	47844.901	47039.11294	18840.61706	36363.19529	42035.78359	25271.17267	24904.26933	44150.06706	85008.54929	59869.62969	63732.96294	50862.01987	56499.27235	56787.15235	26150.3295	58333.3965	63389.60667	26544.22941	53583.78176	64403.27176	56335.57588	63800.69941	58052.97765	47150.22824	42921.26781	49465.96882	29102.49017	66789.57118	70087.00367	25525.18267	58321.10118	67256.67059	47347.23041
M147T52	147.2	147.2	147.3	52.07088459	50.24521321	54.58199569	16382.34765	15309.97319	40709.16621	17342.08319	44140.18882	43347.44827	35567.8848	37280.82838	36805.71589	43246.91412	42278.84706	39590.55588	13747.58567	38153.71317	35104.42588	12754.91626	13971.85895	34952.01882	44353.52143	31918.30079	30067.0272	62240.54489	51109.51021	47389.89556	11744.60818	26066.04431	25488.86863	11406.12338	39871.38	34077.6576	23129.36313	20908.3392	22966.05938	36631.39388	39752.84118	37730.62529	13686.7496	32537.51183	27281.27963	12349.79627	28958.97869	24557.7024	36504.20241
M147T53	147.4	147.4	147.4	53.12066729	53.01916221	53.18857522	9123.388659	11555.69433	25049.65034	9432.712041	25045.46943	26903.13648	19010.53207	21469.20848	21506.57636	24899.63327	21845.59606	21683.26014	8675.26072	18423.67931	19714.12174	7872.407065	9775.219412	18493.10474	24501.68362	18554.06503	17915.43362	33784.60952	30378.05029	26376.86024	7130.575298	18005.92326	17682.57815	7738.547609	20783.35502	23371.83355	16195.4562	15294.54767	16265.77251	18089.1361	20700.98308	19462.50885	8668.540875	18622.03025	19722.93724	7445.188827	18648.85703	19026.22542	19415.41553
M148T1188	147.6	147.5	147.6	1188.187163	1187.367233	1193.171154	1805.835947	1772.276558	7779.761833	2208.26071	6856.246178	8741.038	2912.641587	2251.595957	2913.515304	2088.905872	2352.22917	3372.519111	2038.409127	3214.424615	4716.553266	2253.406627	1741.077181	5868.702615	3243.43101	1996.201626	2858.463621	4203.210786	3909.540913	3207.154886	2091.52592	8372.399789	9824.481263	2006.175101	8110.226895	7481.38674	3112.298849	3121.932745	3290.480469	3058.612886	3523.544008	3395.321324	942.898186	5489.772414	5453.830397	1936.696797	4455.528465	5052.668566	2721.624373
M149T50	148.6	148.6	148.7	49.69412748	48.05632197	53.19552271	12314.0481	6976.073832	19515.10078	6346.607446	14547.52334	13249.40365	14293.85003	14730.91	11367.6716	12519.63176	12421.13185	10905.65327	4406.666612	13616.12804	10511.52932	5041.342419	5363.966202	12456.48504	22634.31308	16501.99529	14865.98888	14459.92116	15658.7186	12089.08893	6758.150827	13387.07314	13429.51283	9088.010909	13870.6464	14203.09163	17014.72357	15191.82847	16237.2672	12081.22332	15039.67721	14232.44681	7140.376244	12887.26832	12156.47289	4510.889667	11262.25988	10924.60025	11743.78885
M149T145	149.1	149	149.1	144.970118	127.1421017	152.9831542	25103.41824	24737.92353	72152.95167	25049.79353	67676.731	63173.69817	46337.06867	45135.06824	45850.53471	47220.459	44103.49824	46406.53824	17570.43617	40067.25517	38646.279	21521.70283	22177.35722	59117.00471	55556.60647	43925.69	38970.83606	46897.30183	46055.15529	40641.6	24555.88176	55823.71744	59009.34533	21398.36256	56843.59941	50422.74647	46675.74867	45242.31765	48298.92588	43053.28383	49020.03706	44927.31317	20129.59324	50793.533	43938.39059	17151.99489	43208.51217	41038.13783	43932.74588
M150T77	150.1	150.1	150.1	76.63940501	75.03737015	79.10890796	97971.28033	103544.3542	372264.1194	113054.9918	342360.3227	342550.3876	185190.0994	198542.032	202162.3255	200214.9155	208954.3112	202119.9905	58645.67176	167221.8388	164564.3441	86728.89217	90395.83944	272857.542	219241.6757	158365.0459	165277.2512	245063.4947	266072.6527	264826.5925	72493.04283	254268.2435	256513.4097	79039.445	242381.9867	238388.385	160561.1322	161845.3163	164446.074	208170.8012	229695.5983	234877.4023	78281.6485	271090.7613	255359.0753	59657.48529	185612.1628	183222.3375	176387.2543
M151T47	151.1	151	151.1	46.70438583	45.43650564	47.78951222	57720.95017	43482.2785	127453.2253	60368.71824	145191.7135	121920.0024	117035.9206	116515.7982	116431.1282	115111.0759	109129.7518	101657.6243	42878.576	126561.3618	115593.6982	53058.82412	57631.03588	129585.5129	183173.6668	137743.9783	123875.8929	128883.2628	133901.3715	123733.9157	59832.47118	138890.6655	131881.4971	69003.70706	146578.9	120788.2388	117799.9598	117680.0107	116544.0215	103940.2029	113034.45	108105.2448	60200.78824	149208.7578	139499.0276	58880.92917	120355.0076	113467.0553	124752.2335
M152T2375	152.1	152.1	152.1	2374.677659	2373.076562	2378.537952	1045.120279	968.9724597	2665.720691	840.5527341	3154.44517	2884.585837	3247.028053	2579.081703	2301.563422	2678.29169	3419.548844	4023.282756	1174.388746	3332.291026	2649.574417	1115.532955	1985.119435	2707.501952	2972.020595	2570.649715	2789.231907	3907.519072	3612.884055	4154.798876	1221.703726	2374.50744	2225.125643	1135.465031	2521.501954	2497.456939	13322.94346	15000.70167	12402.66674	66992.31517	22841.14367	19151.69678	1194.526321	2897.617037	2308.730524	1035.930007	2910.933483	2243.387395	25433.45683
M152T46	152.1	152	152.1	46.31499055	44.49314605	81.57142818	12165.84744	8925.84	26070.5088	11233.0525	28700.73138	25371.9648	23624.50529	25727.15824	22934.61925	20593.95825	21483.75059	22372.79176	8273.727647	24158.11881	24935.68313	10476.57412	11996.41118	29052.2415	37462.2415	28260.22	26174.50118	28628.53706	27390.93529	24194.80969	12426.91713	27017.39925	27821.56156	11465.89844	26977.67144	22972.72131	27156.89225	21465.40529	24295.004	23120.71529	21705.47494	21260.1348	12023.22353	26960.95425	29162.18969	11954.07588	26740.38294	23140.47176	26050.52125
M153T47	153	153	153.1	46.83307084	45.8228704	48.86781322	15029.02941	12615.83	30729.36389	14045.34183	31665.16883	27357.06706	26830.51183	26376.11617	26341.02	25086.30983	25506.8375	21249.49529	9557.831833	27465.53683	25777.96059	11279.45517	11628.01333	28614.2265	40269.052	32359.46283	27877.79118	28532.37883	29390.36817	29023.46483	12009.11176	27735.51735	29019.43294	13829.43333	31145.8595	29817.95167	30460.0325	26968.80617	26004.97933	23926.33083	26232.17717	23054.39	12243.36706	28531.38771	32329.82833	12381.57633	24153.69647	26412.8065	28897.871
M153T108	153.1	153.1	153.1	107.5516583	102.7651139	110.8759861	15302.69133	14491.37118	41932.8175	13370.89706	43448.4105	40542.81833	27883.24217	28679.33941	29435.5255	34609.10294	37223.75433	39923.31617	12701.91117	32238.1025	30996.49118	24533.1325	26305.55783	59185.74117	43073.04017	31905.06717	29364.96717	26374.705	26168.29367	25841.284	18817.9075	53303.9985	54905.01178	25533.64967	63041.0485	55825.75333	38621.07765	38371.29941	34535.48183	37287.51588	43722.17683	37922.28183	12912.175	35081.60333	35177.56267	13153.4845	32077.45235	27862.26824	30062.0835
M154T1468	153.7	153.7	153.8	1467.567615	1461.416815	1471.404116	570.4058446	982.6897023	1874.893954	616.1319371	2138.5357	1882.155344	1787.07923	1681.17536	1974.258863	2310.546073	1373.708695	1204.049755	956.3697023	1992.297206	2512.62677	936.7605824	689.8401573	1686.526759	1880.778279	1471.379951	1421.337355	1513.993464	2040.734819	1923.746514	983.3266682	2941.063016	2521.74057	1004.861547	2283.39056	1824.14284	10544.23733	8979.197684	10163.15916	14413.4861	10199.91267	10803.892	461.6822441	2311.658435	2641.582388	957.7302418	1816.800538	2439.456578	7431.255294
M154T93	154.1	154	154.1	92.99553788	58.7356832	94.92318018	13308.71283	12160.02317	34232.081	11682.97621	28209.22167	28959.96233	20289.89529	20272.82033	16540.52869	21667.053	20557.876	22513.90941	7682.343579	18665.5015	18526.37179	10042.17411	10222.66381	26919.06389	25045.386	18887.18588	18764.41353	23793.68117	26335.19233	23196.75767	9214.982353	27910.05433	26790.99917	11491.05874	27468.18842	24097.83095	20863.96947	19261.14765	19924.26217	23624.34117	24753.2745	21034.99647	6766.384333	19591.51606	20714.65941	5681.357	12918.64222	13711.2192	18662.03088
M154T4407	154.5	154.4	154.6	4406.579443	4400.992064	4413.538592	5389.018115	5939.575993	10734.7985	6763.66633	13355.42703	9702.136617	8498.935001	6717.906816	7595.987875	8123.926438	5214.706645	6580.510007	6412.341333	14130.94058	13362.33717	5315.430993	4068.656346	12919.1698	8218.180004	6926.952113	6464.971927	6621.027092	5910.001992	6143.69503	5023.413344	14165.21026	11827.90447	5592.420063	13362.92628	11240.16418	7073.127472	6520.921169	8042.388317	7793.85001	6768.224298	5568.69153	5758.779514	12023.22706	11661.58856	6906.186923	12049.78149	10877.99595	7221.919648
M155T61_1	154.6	154.5	154.6	60.67575239	60.46748907	61.55110262	3034.270005	3367.701952	7647.632438	3169.714936	6962.754577	7090.808999	5497.897245	6215.457693	6407.040403	6145.333822	5590.223923	6537.935167	3156.632341	5839.664775	4908.415603	3639.274087	3314.695294	5920.284197	10403.3664	7359.234167	5775.37389	6307.559314	6167.806439	7558.1194	3809.940461	6439.55449	7580.501845	3777.249738	6456.286252	6375.448054	5364.991436	6157.672544	5958.045188	6134.04506	5757.918686	6683.755003	2780.918628	7200.89843	6539.548954	2854.111174	6157.652146	6799.423775	5579.728576
M155T61_2	154.8	154.7	154.8	61.0351224	58.99822236	62.37426344	4213.530184	5196.311027	13548.75664	4693.527483	12202.52781	16769.07355	7998.548671	9009.568258	9127.970222	8260.725304	9266.783941	8906.803696	5054.246206	9793.183587	9335.056976	4840.885639	6360.128167	11104.33935	13052.37486	9976.813784	9240.302388	13680.1728	10792.53558	9591.294162	4593.19699	8761.344358	11530.82543	4057.735273	9675.26647	10136.53452	10547.05967	9992.094782	10516.014	9505.618667	10421.40105	9860.107458	4697.271256	10739.43766	10235.02352	6464.47815	8801.286937	10736.39699	11747.88947
M155T61_3	155	155	155	61.49679463	60.72588694	62.26770233	6165.966603	7619.130893	17649.37218	8466.947368	19774.44495	17124.35791	11608.62548	12721.14669	12134.87953	13133.10885	11663.31812	11329.61007	7117.396473	13993.61035	14159.88611	6552.208766	7103.713331	15898.6768	16221.27327	12974.13767	11947.73994	14243.11307	14553.90074	14684.17983	6179.988795	14615.10554	18056.9089	6995.950352	16838.2856	14686.02043	11834.67641	14447.93352	11699.00681	12038.2397	12992.44463	14255.05343	6229.020948	13770.08217	14055.46382	6577.240624	13567.16877	14062.30222	12567.41289
M155T2011	155.1	155.1	155.1	2011.078219	2008.856864	2014.090356	6576.036667	5834.2496	15361.96033	3779.02595	14672.64587	15730.17705	12669.46929	13638.92583	14200.57017	20284.10967	20649.60183	19699.43491	12104.91242	32823.73667	33240.49168	7623.122333	6863.914667	19033.69768	41005.681	40273.2855	39422.352	22712.7275	20732.86067	21597.90583	3340.05009	8142.70068	8021.769525	3069.771835	7119.271962	7427.776669	8327.396758	8238.808868	8397.678394	7032.839196	7418.752114	6982.347965	3437.396577	9837.992757	9127.986552	6528.057	18854.48063	16143.64632	8356.42941
M155T1379	155.1	155	155.1	1379.146034	1376.19297	1383.198648	9019.338839	10470.85667	30158.04283	9914.857	26771.24283	25196.38083	22791.75283	23649.74217	20120.14279	24034.8607	27654.63317	28828.72383	14195.16122	42624.28917	45008.11033	15497.43233	12270.35739	41388.10717	47789.15917	41013.54096	43567.25244	34709.05533	35495.32176	37127.795	3999.158165	13594.63587	12943.78843	6693.1635	14311.02359	15958.88383	15781.18647	15284.34617	15246.24467	12088.88032	14113.07783	12617.02558	6852.672941	22419.20483	21576.88824	6451.629882	23486.97144	25076.43167	16579.79717
M155T1380	155.2	155.2	155.3	1380.057133	1377.897717	1385.059152	10578.17882	9838.334932	28588.54956	9185.827604	25279.67114	23689.95762	22234.33383	23052.24124	21986.12941	26913.95765	26841.27423	27535.75019	16469.72617	40214.81419	41961.0104	14243.08447	14433.41267	39645.4778	47447.43842	45555.59882	43223.15509	32038.55954	34753.67728	35931.92125	4424.640174	11656.23667	13831.77518	6479.472293	16142.44765	12893.46553	14569.46652	14540.63544	13209.67652	11736.63548	12449.01823	12903.708	6505.598547	20867.9189	20754.30393	6435.908519	21459.53821	22846.57823	16322.45825
M156T4381	155.5	155.5	155.6	4381.206406	4379.227132	4385.168247	4481.806519	2551.314346	5944.949035	3460.2624	6767.221667	7249.241	2791.337477	1752.872259	1622.407191	2384.675603	2426.981183	2005.494462	3490.986776	10198.68681	7504.710952	2585.231958	2899.055582	6860.626913	2337.826103	2827.887864	1716.759674	2006.839257	1662.514774	2011.968296	2892.462733	7734.840631	6541.535216	2595.1355	7356.253864	7586.56	2547.389263	1912.918956	2457.291525	3330.345	2413.962327	1620.769255	3807.2827	7067.078737	7640.138364	3222.591722	7005.734688	6191.947656	2154.435626
M156T2433	155.6	155.5	155.6	2433.048573	2432.159915	2435.167444	710.1088252	276.2452657	784.9440523	398.6996528	2105.757404	1613.614367	784.3508666	1142.341297	605.7543062	1143.43355	953.2760482	732.8545088	421.2165446	735.0148929	886.113899	427.8333055	324.6557062	1509.799885	858.1491838	916.5343344	1125.782232	860.0548197	968.1680666	738.3833028	402.4376121	967.1155467	993.3027589	640.1558374	1302.794698	1015.965188	813.2034772	1171.854035	913.6545296	861.291838	881.6640535	611.5021601	937.2188898	3342.111435	2360.555852	2887.336737	9665.0805	7985.792167	994.9779271
M156T1703	155.6	155.5	155.7	1703.250847	1698.480458	1706.810474	2006.380255	1882.667037	6060.453546	723.72802	3990.484219	3709.262716	1790.307618	2053.597835	1826.566177	3294.427916	3572.505748	3294.407742	2987.759247	9998.284524	10160.48571	2026.511123	1634.40628	7479.36	2905.855628	3671.647539	3310.833397	2596.651415	3445.647089	3764.961534	2003.554883	9560.54125	8781.690167	2040.476118	9066.745833	8345.639667	2277.466605	2112.432256	2407.152133	3741.96443	3718.358878	3189.890753	2206.430816	6743.9655	5774.534118	2756.027647	6010.158833	6717.537626	4745.967805
M156T61	156.1	156	156.1	60.70072822	59.46472835	62.14267076	17569.44	18232.16	45231.59095	22335.80716	62514.7488	56621.29937	46302.91284	49065.96	44490.98611	51484.68463	50402.32653	43758.816	19814.068	49283.005	43287.47168	24599.30442	23305.14225	54764.84689	72160.0075	59730.4515	54239.26484	53614.3104	55900.54517	52876.415	20460.26385	54059.47171	50574.24429	19101.87429	46251.76786	39852.28715	52094.30484	50178.82856	51177.54974	45107.93326	47626.3125	47945.87763	18078.24265	48540.492	41454.17432	18755.59465	46260.08514	37730.12463	47361.2832
M156T4410	156.5	156.5	156.6	4409.821832	4407.183412	4417.082798	10781.40429	5676.899384	11640.77361	6284.911367	13914.47264	8983.387903	7831.122227	7189.474687	8029.924673	7656.684794	7203.345593	7041.150988	5429.178731	19067.84486	10473.68209	6133.292832	7284.442333	15086.35206	7943.45742	6661.38305	7396.466783	8224.692653	7299.154472	5460.272555	6235.9455	14264.04302	12983.87316	5760.511586	12167.7714	11734.87037	7620.905502	5987.211879	6459.194168	7308.160931	6405.082742	7264.793064	6189.776228	12350.15346	11177.54751	6456.0875	17467.04591	12378.81757	8680.842277
M157T73	157	156.9	157.1	73.14055841	67.88423814	90.31618373	14676.63132	14340.85635	44894.85633	11047.2158	33604.88628	29194.216	31594.81814	30183.26651	29783.55027	20552.16273	19029.86673	20229.14992	9513.622572	24952.39793	21676.08625	12761.4816	13342.63296	37614.30577	36927.89944	27640.75246	29397.21779	30037.52831	28879.82018	26327.06245	14574.27911	45631.48533	42785.52311	15938.91833	36357.25291	28319.86365	28966.20691	33656.88865	32177.06961	26135.89195	28729.12182	25615.2699	14802.60751	50730.69622	44867.22178	10930.98599	35567.18952	27632.50842	24372.22329
M157T2075	157.1	157	157.2	2074.937021	2071.740407	2077.690924	7833.386167	7885.599333	21555.57083	8063.406333	21401.75367	17825.14789	13745.86058	16012.03921	14928.42622	21479.36783	20945.94683	30892.43472	10333.9735	32212.55844	30680.1745	9087.913333	8142.488235	21830.74833	40679.7015	39200.79883	38929.85483	38580.15353	35631.95833	37367.69333	4570.733454	9157.217359	10574.08692	4413.864796	11780.52972	10570.01753	29829.26213	13966.26516	15289.99083	10342.47468	10784.97906	11075.61192	5804.650859	12578.08071	12383.46246	4436.181564	13571.29422	12911.69583	14821.82259
M158T72_1	157.5	157.4	157.5	72.19724928	71.10319881	73.71018284	8405.173406	13387.83118	18743.4346	12554.23289	25151.2235	15074.40512	25659.2435	29713.73176	14599.09389	22835.65765	11338.72417	24413.35294	8208.813529	18945.04412	17744.00967	8864.926595	11142.64941	16657.23942	34196.80183	14186.37032	27269.57412	11715.23633	22402.42647	22509.5195	12455.44733	16527.62558	15628.67608	7120.263152	18664.09033	19991.374	30324.77118	27429.03706	30581.60529	26712.15941	14913.79644	26270.27867	8802.520813	18473.39575	16348.71363	9007.539412	10536.3531	13170.30368	21289.00824
M158T72_2	158.2	158.1	158.2	71.99273962	71.01161031	73.42709083	129327.2676	139064.3853	379054.8895	130618.4941	362630.3207	362747.6161	289910.6829	325892.8606	327394.3524	251934.1738	275507.2696	269651.8335	92227.60589	273208.9225	275775.8347	113318.8818	113563.0153	343700.931	394191.0632	319458.4988	310118.73	228079.9859	245691.4682	243862.3005	118897.2624	336013.8182	342951.6015	106175.5065	290444.1076	284932.8228	330387.9847	344790.3517	341384.7559	296538.9788	326611.1494	327542.5259	122325.5713	350052.5922	330788.756	82515.72176	233301.8466	237854.964	235014.2855
M158T1994	158.2	158.2	158.3	1994.360941	1992.646193	1998.098301	11085.60337	11728.13326	27778.64316	10607.4895	31939.92784	28403.43426	22414.832	25958.24947	26252.74942	24290.41183	21408.67642	26395.70842	12337.37567	30959.39305	28731.014	9874.949941	11818.52083	31907.8895	24361.06292	24765.06883	26771.07642	22970.82821	25503.39663	26140.28884	12428.53111	30511.8853	29498.84463	12132.17689	31537.96779	28153.65	23306.82867	21258.97475	20962.12116	23148.96491	22433.85052	23377.06539	10971.63521	31938.73663	29824.52326	11489.64758	32205.44547	32256.24716	21079.28829
M159T4417	158.8	158.7	158.8	4416.537041	4415.369959	4417.591877	165580.8886	149452.6927	249617.8212	160890.3294	298984.672	214501.0465	233453.8134	266382.1822	218170.1203	224643.961	220762.975	212365.0619	157027.7578	316788.4085	268713.6365	153624.2365	149077.5119	280611.7507	216495.6615	217366.2505	213110.3698	227798.726	220279.0081	208729.7487	146052.4939	318952.034	279705.616	145440.971	303416.4098	247478.0099	218230.4139	219476.7232	211738.2435	244467.4935	217419.588	214281.8569	159081.8826	295967.6414	279179.3121	155366.9869	432630.2435	259624.7802	225561.5316
M159T56	159	159	159.1	55.75133479	54.58855511	57.4211835	92641.6805	93138.48353	183111.6218	79900.7328	167933.9058	160893.7344	133042.5552	137175.0692	138026.6496	123956.8272	123573.1392	121373.0115	59343.79183	137104.5117	133341.7206	61003.80863	60373.56821	130444.6346	215550.3402	150360.2848	138201.7484	142521.3027	146821.1008	139907.7792	70414.6464	150228.2067	146632.5688	78760.95558	155925.8916	152136.962	147159.936	146106.2376	137231.5152	134114.2849	139288.2624	127881.9991	63662.6211	139135.8634	137861.5392	52902.89832	118449.7714	116370.4848	108530.1354
M159T4419	159	158.9	159.1	4418.50121	4410.025205	4421.420815	156907.0239	139549.5095	238916.1613	171844.7411	520618.8411	383371.6483	198362.1598	197180.0589	202895.3473	219250.1427	290935.1156	183787.4152	241541.3702	349056.0752	439686.4642	146037.5616	141505.4154	369226.5107	297263.3555	189723.5172	276738.7532	212741.0038	317571.5747	293438.2358	142336.2752	346985.4983	468886.3268	147874.6761	318211.6217	295650.0365	203531.844	323221.3172	305659.2554	222859.9172	321131.3148	222845.7001	138668.0511	315359.8394	301218.7749	158897.3667	346581.3705	422617.6045	292054.5344
M159T297	159.1	159.1	159.1	297.2379022	281.2934775	298.7143785	20052.57672	4036.606988	56381.753	21623.30683	55744.50473	52081.15611	42596.06583	44633.51305	43854.8265	46535.9719	45943.75067	48209.68683	16035.79596	45096.65317	42156.96457	16153.84675	19504.50233	46617.92281	58272.71633	48495.85221	43839.30367	42463.41617	44839.82083	43180.28883	24186.15353	60986.01074	61838.35011	20871.155	49181.98067	45061.374	42350.52283	42409.79183	42322.59353	38736.525	46630.59133	44755.15083	5968.949077	47664.13233	44515.2525	22563.14383	49969.087	50790.88206	37808.05456
M159T296	159.2	159.2	159.3	296.1742616	282.0515154	298.3750195	19677.91958	3917.519297	57868.20086	21074.19678	52903.22717	54001.74576	39729.46899	41278.35404	41630.48617	47772.22517	42988.27199	44380.0502	13284.723	44499.17851	41699.975	16886.02033	18025.95365	46474.37022	53408.91798	45473.32584	40287.31673	41179.94147	41253.33282	39484.97746	25435.22392	58258.51656	63381.35043	20538.89122	22668.74656	47349.67114	40162.72041	40186.18902	40123.70621	36575.6312	44629.67709	39792.36091	17664.98433	47815.03133	43176.8785	19609.81329	50643.79913	50614.89622	35622.74706
M159T123	159.4	159.4	159.5	122.9807103	117.5292192	127.2657751	24538.37504	25939.98583	38459.2236	38086.88508	135685.9296	58707.7213	85457.431	102629.9182	59720.03077	102392.8422	92127.33004	63091.02256	46294.75303	70008.20382	71047.29317	46349.67668	62417.66387	65919.89176	119089.0953	90481.4117	54719.14016	84534.02445	73759.10823	60761.11575	47349.60794	61264.57148	62080.68151	39730.51693	58834.08648	60869.59419	90542.5774	59894.93281	83558.65858	82747.46827	95177.28286	80502.14503	47564.80519	64799.1076	66118.45872	54423.95059	147810.5016	104269.6938	87674.62639
M160T125	160.1	160	160.2	125.1178233	117.7134508	158.4795727	417377.0486	483171.3228	918709.6488	641264.2384	1371131.924	1340065.034	1474346.942	1661056.293	1295813.983	1749295.973	1662417.503	1585591.434	841230.7814	1618057.223	1519249.029	795107.4507	779329.4922	1487403.535	1823501.346	1548892.805	1408845.122	1529187.519	1434458.304	1395793.208	777498.1225	1411246.77	1466311.689	752362.0972	1316157.533	1320482.012	1530252.959	1506505.182	1559527.842	1449954.089	1650095.82	1601874.64	875703.2325	1492725.548	1623165.623	940684.9084	1473468.774	1765393.054	1583372.218
M160T65_1	160.2	160	160.2	65.41856874	64.44746485	76.66163191	57434.4288	51967.0099	94814.87717	68442.86656	101553.9037	94745.71756	77656.06074	90967.52285	85302.76394	90003.09636	89189.25592	87624.09862	42753.62418	87481.81624	82601.28001	28896.55887	36234.71763	60959.29416	114413.1598	90299.69995	86995.72647	77034.2949	77015.24923	79172.9645	36544.2086	63104.48283	61834.4493	35284.46101	57006.44455	57203.60848	299062.5435	287712.9075	290967.1059	329664.9353	364860.48	322779.5057	21864.5158	43156.54328	41848.67239	84246.63971	90784.45635	86967.56835	90016.59707
M160T66	160.4	160.3	160.4	66.40200194	64.48688876	70.2147677	38271.03924	35484.38222	74515.7882	37303.83027	71911.98557	72056.94784	63520.21467	74512.25105	70339.88018	68400.11718	76091.10949	72532.26173	48459.1968	85966.82286	84136.57057	23676.69031	27330.15538	54410.76728	95526.38464	73174.63633	44859.57717	63776.0046	62390.55463	58991.96121	31171.56544	61322.42505	45455.1585	28046.65329	52169.36683	50625.71036	259820.2089	250851.971	252384.5435	290188.8347	318073.226	271116.7721	19538.31649	40294.78097	36672.31552	44413.05178	58055.82829	60352.22769	47594.92918
M160T65_2	160.5	160.5	160.5	65.45485019	64.71865176	66.39457003	13918.64387	13413.54327	27287.03586	12802.69607	22814.03276	24613.91254	18113.2227	21541.45917	21861.794	18580.87258	20216.59073	17692.99827	12276.4334	26991.87838	28748.60033	7112.770627	7691.063078	17584.59538	29227.11701	21784.24062	21044.31973	17605.14085	17716.50629	17100.50093	9608.287944	22752.57606	19529.27196	8898.307008	15762.33846	15042.2106	91800.13133	86278.00535	91371.35441	101280.6852	113424.2894	95991.41796	4854.722293	11135.87867	9026.353753	13525.2684	26120.83691	25764.70561	23336.65775
M161T63	161.1	161	161.2	63.2464795	46.06101568	64.77696659	6071.295932	6195.011697	12841.71742	5244.04539	22227.66119	11297.93926	12382.84021	12706.54344	11308.60341	10307.47226	12141.50979	9804.095949	6050.333713	16757.05843	11844.31076	4582.261218	5216.159192	20351.98706	17513.79804	15881.79474	13317.17038	12772.72132	12087.34171	12127.80559	5512.637489	12972.51682	12022.0878	6611.588099	19455.75483	9428.355576	36390.36881	27969.51765	30138.09916	31384.34667	35400.77294	31535.56059	4830.83674	21321.98765	8440.792519	5163.813481	16956.66246	12042.45243	13340.16598
M161T123	161.1	160.9	161.1	123.3416406	118.0524973	129.3750754	19335.15124	21591.74157	40610.41603	34364.8851	62950.15685	69515.87433	79290.262	112121.0326	100258.0817	119879.3163	115204.0935	100191.0867	60789.28969	127267.477	101084.5362	55859.46791	40313.47766	135596.5509	132153.9765	116015.3317	107596.9689	102852.0787	112855.2318	111142.0755	41384.75148	71003.13912	99376.35468	36779.28648	68259.05052	71045.68135	83422.86841	116052.4381	123685.0867	88306.469	101057.5559	115182.9259	43875.19784	84602.91185	108840.4627	71627.69554	116054.844	146899.3122	119735.6725
M161T128	161.3	161.2	161.3	128.1274835	127.8560985	128.8050757	30140.55765	28393.59667	67720.57041	47619.0668	97797.01302	96131.96575	105964.6591	113127.7855	108966.1596	119415.5447	110393.7635	113189.2901	58024.88943	116330.4765	121371.6972	57237.49437	57006.96819	124529.0625	127873.5978	110792.6551	102283.3394	106177.8408	111417.2586	107800.3013	56315.14951	104262.2417	112097.6497	49135.29405	103135.2291	97834.29009	111613.2691	108904.9942	106595.4801	108900.2745	112590.2964	117130.1223	46631.092	129534.6159	109538.3063	60707.72921	120587.5716	135396.9522	115691.1703
M161T60	161.4	161.3	161.4	59.98272645	45.99322794	62.48747995	9643.962522	10087.20262	14740.28265	7601.404276	18685.43818	15101.1563	12906.68013	13058.39031	11755.31282	14204.27654	12565.89048	11809.50737	8096.905393	19282.81616	14612.78773	6591.505591	7409.886836	19623.51874	19639.02808	17743.86801	14654.31578	14494.09283	15160.13033	11760.36644	7346.257861	16813.35667	12936.98374	7753.057759	18257.83905	12119.68209	35031.0101	28240.4337	28046.11394	31075.36142	36648.31721	31199.2245	5735.426136	15627.23683	11955.27431	6689.693324	17266.65962	12993.66602	15460.4459
M162T4384	161.8	161.8	161.9	4383.832352	4383.155184	4384.033484	7330.211723	9514.668336	16957.32666	6751.056891	6772.747391	9974.753775	11294.80267	13695.45133	11817.72366	10356.0285	13409.155	11791.73929	16166.24896	7407.878683	20641.35645	10210.11329	7894.172888	6863.683743	9470.191415	6726.671675	9514.008757	6104.655467	9884.509838	8980.112582	3432.449923	8968.887655	13551.33741	4460.713793	7363.851431	21405.63905	5862.441845	15435.28401	9690.876078	10840.91175	6284.798785	13301.04759	7440.419532	17664.82019	53566.49722	9047.035957	10044.42742	19607.22408	6641.396909
M162T62	162.1	162	162.2	62.12398772	49.01273993	63.98744825	63048.42809	79214.8896	165929.2102	50357.025	100638.4751	138597.8862	98213.8752	109845.798	106261.3696	113251.7697	121872.0111	118820.2333	79981.72648	135664.4865	151764.1375	53512.365	51572.497	99464.05305	165006.3072	108213.6554	112479.7958	109841.4219	108857.9557	120770.4657	43055.712	122826.6144	132750.5412	44744.7442	104691.2832	159435.6791	85585.44284	105132.4157	85114.1154	87532.02527	87283.92887	95961.07692	52962.76813	103545.3888	128141.6472	46722.09644	109786.6731	150675.2722	103322.801
M162T120	162.1	162	162.1	119.7233277	117.5586521	125.6581528	3356.471828	4488.707159	10219.90933	4061.074752	9837.731048	10039.51148	14137.12069	14466.67174	14269.70854	19814.48369	20864.78553	21047.86156	4010.843679	8883.995726	8394.983015	4227.112919	4629.713529	9374.143224	40061.88882	28613.23253	27699.98294	32994.97494	36318.03765	32055.12406	3690.699831	7897.653428	8086.043412	2968.124416	8198.327246	8586.44137	26562.57471	26061.60706	22900.57176	21153.53529	25299.7695	23463.63118	4241.330941	8569.825681	9371.935799	4095.827019	6898.448426	9351.435927	26574.07181
M163T64	163.2	163.1	163.2	63.87568353	63.68490933	65.00917365	5798.854912	4634.523016	13369.7088	4113.37692	9509.021927	9258.097703	7103.130957	7372.094351	7249.196992	8658.297108	8504.357053	8583.478306	4824.420906	11838.20358	12996.6915	3330.436055	3698.004168	9703.592414	11746.59343	8669.862899	7977.355998	8883.194521	8202.732813	8814.57934	4131.090153	10412.77151	9841.849779	4309.990134	10586.41545	9377.353185	5489.284879	6230.387414	5553.963548	6801.411782	7219.802019	5333.693351	4113.55596	12057.92907	10284.98296	4825.562761	11236.15062	9931.110502	7964.603641
M163T1469	163.4	163.4	163.6	1468.677128	1462.827079	1471.905148	1615.141598	1798.109126	5212.137308	1606.912536	3611.095304	3608.05097	2720.935208	2483.498035	2840.578572	2193.04791	2754.481692	1982.296334	1545.779842	3475.382906	3159.970218	1367.46357	1301.937153	4965.777743	2364.466109	2529.743383	1587.647453	2673.43572	2812.013313	2377.473649	1431.43628	3612.28735	3793.108086	1105.156066	4755.664706	4702.516379	10631.72967	11213.13033	9818.897667	13125.10615	9265.720333	10233.78067	1257.725403	4075.398851	3997.641927	788.0185297	2102.697381	3123.202822	7373.345833
M164T1468	164.1	164.1	164.1	1468.224213	1461.416815	1471.905148	1006.639825	1277.936822	3805.954868	1242.0241	3120.716993	3036.506415	2198.821276	1900.477414	2227.239716	2193.04791	2736.109059	1987.95864	1465.154634	2578.555031	2437.691311	997.8788212	1087.068046	2148.700637	2306.311873	1911.048483	2376.496456	5552.303868	6471.289897	6072.310818	876.6160163	2529.731751	2975.63986	1172.991732	2033.425735	2920.599068	120686.4566	120947.5208	106096.4952	182641.9328	118237.4215	112182.1053	987.7131638	2573.789353	2713.491082	1361.776547	2487.182569	2772.897641	72058.4035
M164T61	164.1	163.9	164.1	60.75957218	59.53748337	62.25008544	5030.809167	4906.6265	9580.477059	4483.2765	10408.76533	9715.8825	6776.684116	5950.466444	7706.434706	8301.8935	5001.100056	8031.005294	3028.076771	5456.188998	5294.901054	3520.4876	2715.125741	7816.452167	9467.188294	8069.051	7328.1885	8921.746889	9090.735667	9457.704706	2525.15723	5719.009086	5760.225051	4798	9187.056667	7209.633334	6011.323937	5784.043238	5119.333029	6131.07983	7379.403839	5889.7063	4459.317647	8355.575882	7810.861765	2492.241347	5701.148087	6063.1684	5860.594928
M165T1949	164.55	164.5	164.6	1948.670655	1947.758641	1949.582668	463.5678111	460.2907767	956.513541	446.093832	930.4979847	1262.164416	1048.137331	963.20234	1014.851663	1194.567962	1007.145095	1159.041887	484.9391672	863.6619064	1381.009957	544.8982534	542.6563086	670.0466251	789.0517863	842.1333093	895.2504097	1051.512533	1111.80769	842.2616413	114.3337168	895.5167306	809.9079542	396.5029223	808.6618879	760.6227738	888.5841863	696.4756312	826.3032554	1249.74189	1112.093822	889.6915571	716.885105	1376.149494	1544.134938	1609.999707	5826.707167	4165.764	1594.990109
M165T59	164.6	164.4	164.6	58.85126682	57.27742786	60.62991474	2304.895838	3108.661496	5649.955608	3147.848798	6321.229773	5054.593671	4449.58196	4626.636904	5202.290033	4486.71417	4077.684068	3834.720289	2356.758256	7751.407714	7264.563429	4192.576167	4580.665655	3830.636675	5793.139493	5454.910494	5008.186366	4919.076221	6072.616619	5275.205764	2558.717312	4237.398827	4553.247494	2925.796613	5291.147652	8304.640385	3942.472174	4666.202234	5062.598072	3905.833836	4704.741528	3730.196904	2783.772737	4263.854	4609.47297	1813.09088	3579.950925	3499.630389	4970.55234
M165T140	164.6	164.6	164.6	139.8843753	127.1421017	145.4522909	4483.2765	4048.637167	5672.97375	4308.321765	5375.213188	5505.042437	2744.698434	3070.895272	2667.308805	2830.306363	2595.609765	2052.006592	2675.6115	2874.730781	2259.204443	3671.881176	4086.767059	4087.170773	2225.098968	2623.992792	2375.947178	2384.415773	2585.402672	1990.971742	3211.837647	4269.520825	4981.452941	4160.148235	4105.864639	3290.542151	2605.328303	2445.499163	2015.829035	1781.96244	2863.596291	1785.473224	3145.397625	3803.646994	3207.092568	2868.921765	2870.847434	3428.54272	1989.551847
M165T87	165.1	164.9	165.1	87.28503588	84.212584	89.03965233	21207.16	21653.261	53705.14294	24830.88867	78038.05882	67464.11353	40671.51706	45039.10824	43465.64647	37674.17824	39147.44647	42048.82529	16088.94869	28322.53313	27774.99238	14477.15883	16228.41667	39735.90706	31181.35529	22434.92236	24479.67781	23592.04824	26880.08941	23620.36686	15613.25647	42531.08588	41516.81176	18424.192	41457.54235	35010.01125	29020.84412	28896.66059	29955.27706	28536.77481	35866.46118	37478.02471	15635.83529	38882.13825	38385.71119	10928.50489	29708.31925	27865.30838	19517.52852
M165T145	165.4	165.4	165.4	145.1453756	127.1421017	152.9831542	81293.64294	82694.36667	146785.3232	81283.76471	127363.4363	139522.0483	82280.89483	84960.70033	92244.37235	91601.65067	91244.6255	88401.12467	49970.82283	78264.7145	78057.38376	68423.23817	64746.87556	105668.8941	96343.17067	76179.18678	81380.56582	87934.0285	90030.23647	85688.86233	68175.34647	128680.8871	119580.8522	67260.26233	97550.39588	102058.3957	78926.55167	94653.25059	88271.91059	85872.314	84808.29433	96072.22667	57853.00129	98626.43833	96028.4805	51344.49811	82867.94017	85089.1165	83344.08235
M166T145	166.1	166.1	166.1	145.0596777	127.1421017	152.9831542	1398998.018	1468886.206	3654629.555	1415072.776	3566294.755	3392014.261	2122932.321	2214243.272	2155876.873	2190490.514	2209541.264	2208880.661	860588.7023	2094453.567	2042113.395	1150662.478	1151959.532	2870118.354	2599895.082	2016042.431	1912274.668	2151729.999	2223911.102	2099217.665	1217127.005	3069569.213	3116251.127	1132635.666	2671502.41	2635175.905	2139139.57	2192582.984	2091930.822	2104852.454	2324410.856	2287554.791	971663.1561	2451257.276	2380298.076	870153.9773	2118161.167	2132217.798	1978535.737
M167T46	167	167	167.1	46.24848265	45.28453517	47.40969212	116568.8212	61724.43	222123.278	92415.89383	245502.0762	162998.217	194618.1694	185211.2671	174470.8029	186352.1965	167718.3235	158439.8382	47801.85967	207547.3375	168923.7058	63017.05867	83583.40167	198345.2854	300971.4841	221685.9453	194731.1218	209415.7659	220382.0182	186264.0047	99354.60033	216084.8958	195480.4513	107981.0622	237002.6193	159876.7163	227210.7012	180571.3188	210135.4659	175448.7482	213669.0518	166844.8053	80566.67667	224618.2207	185797.0257	78467.9225	191852.3418	137087.7858	165025.7988
M167T4383	167	167	167.1	4383.333619	4376.370708	4384.902504	122052.4531	113772.8693	242595.508	126899.8437	298507.029	245569.662	164457.7179	143920.7889	146922.5497	157120.9836	145969.8249	143585.9473	110713.6493	296977.8811	246434.6809	120225.0715	118118.0789	309663.77	150860.9811	161962.7485	151615.9634	166947.3098	148591.248	151758.4927	122855.3897	292810.349	281297.7631	115312.6651	305146.6023	224404.5491	169029.0001	142282.0573	152809.8377	157016.4546	163634.9989	147922.3693	128636.9692	279597.2986	177265.6041	123714.9897	288217.5466	257619.676	163413.8243
M167T145	167.1	167.1	167.1	145.0596777	127.1421017	152.9831542	156487.6098	153917.3595	379409.0923	144289.9718	383076.7145	361814.6663	228855.9542	235815.8282	227982.6147	229393.6087	240462.8	222898.1459	92118.13767	231650.0642	226317.2653	130707.9013	121446.962	303812.1537	275772.1059	223817.022	207400.4273	224423.4797	237533.4571	228140.4927	127925.9694	330456.0292	333138.3485	127509.5727	282697.6072	278689.0076	230804.7753	227413.9106	230212.2735	229935.4967	248738.1982	244402.7773	102816.854	268151.3012	253253.6147	96866.29333	231387.5872	232659.0483	216847.0212
M168T4383_1	167.7	167.7	167.8	4383.492209	4381.74197	4385.446525	8810.062143	10157.57767	16657.59736	8444.129661	18952.08389	18596.51925	11288.0053	10406.96363	11936.02765	11545.45407	11521.95103	10667.91175	8773.37119	18386.48163	16986.71471	6959.991429	8819.215681	19358.92663	10739.32227	11344.03721	11007.77214	11211.54266	10763.63386	10615.68027	8581.829622	28841.21144	19918.8641	8100.183636	18065.84843	13495.78075	11375.99554	10185.87783	11833.22816	10656.52336	12168.39589	10211.71742	8069.187143	18440.16365	14918.53364	8039.6064	23102.2095	16463.11036	11547.26162
M168T4383_2	167.9	167.9	168	4383.295913	4381.979161	4383.996308	10617.22372	10028.0174	21542.98096	10529.56525	23714.91045	22228.69733	14565.26751	13544.86831	13545.7544	15027.0372	14619.67727	13389.05129	9913.053136	26028.03092	18750.57546	9036.800981	12878.35945	38329.98665	14368.48226	15848.45603	14553.95531	15252.13954	14660.84238	14477.42301	11812.76885	24988.91821	24862.81159	9248.609189	20960.36959	20559.28717	15584.10172	14551.32489	14602.50903	14757.02746	16031.98577	12715.62762	9954.684557	20614.67048	16765.06697	9570.134368	24667.09606	19965.73909	14602.65554
M168T1685	168.1	168.1	168.1	1685.232112	1684.379719	1686.778805	1866.573387	2688.534522	6033.771155	2621.349047	6992.798191	5656.735426	6806.242472	5218.21953	5858.826945	4630.304058	5600.422927	4893.013617	2121.085263	6899.78894	7142.380856	3029.041555	2841.777642	5298.75422	5723.780426	6243.887508	4384.100906	7481.799975	8159.625194	6178.640295	2409.837512	5990.548041	5883.376931	2010.016291	5923.254893	4228.002555	12591.84017	15141.81833	11928.59183	10186.677	10051.60371	10051.53463	1801.356187	4923.23876	3691.958927	1814.766592	4316.193955	4511.115527	6369.102236
M168T145	168.1	168	168.1	145.1453756	126.1438706	152.9831542	14254.75567	15877.14647	36587.31817	13130.90583	35911.61882	35544.466	21194.45941	23129.02167	21647.44706	19859.48647	22225.875	21384.96824	8207.402353	19687.32294	20737.09417	11934.2365	10636.03706	28728.73059	25748.32588	20740.06059	18100.40606	22052.3015	22901.98294	21994.44367	12758.86011	29396.21706	31404.103	13084.85244	26638.77824	25329.0305	22718.53	22035.52059	20756.99471	21239.61706	23052.97882	23130.59353	10605.96024	25283.87317	23937.78647	8901.701176	21024.24182	21822.43294	20274.2315
M168T45	168.1	168	168.1	45.4732071	44.69531552	46.83298657	7775.582353	5372.3115	16115.63529	7005.031333	16886.02033	13411.728	12829.42122	13791.87478	13067.40333	12813.39333	12463.424	10864.57217	3871.319911	14331.80867	12652.60824	4495.301837	5593.864667	13963.00912	21013.09889	14793.84256	13389.24235	15167.21933	15136.17367	11770.62294	6913.353529	17896.54	13987.58118	8270.847833	16015.44176	12878.39647	14673.41294	11143.98317	12707.55583	12473.30217	15463.67176	12271.50533	5805.768222	16337.19	12785.25882	5828.118333	14381.1995	9994.75332	13023.65717
M169T2182	169.1	169	169.2	2182.039588	2179.710252	2185.001818	7019.143	7772.706	21185.09242	4715.929152	14358.72059	15037.392	15289.99083	13938.09317	14005.82917	18806.61817	19157.99867	19819.83583	8122.675333	24463.98533	22182.12883	5905.7325	7840.442	20131.70367	26061.426	24980.47233	26642.66105	34583.4615	35509.18683	35829.52167	3826.237561	16246.76183	13025.15882	5503.588235	14614.042	10820.45591	17180.84737	15958.88383	17285.27305	10104.74555	11467.22	12069.63347	4306.857969	17154.142	14923.55132	4794.502103	11418.76362	13684.08317	14458.81367
M169T83	169.1	169	169.1	83.39851195	82.08915026	85.8836819	10973.82451	12739.44067	54543.80806	5827.604739	31794.70731	32268.60371	18113.18043	32759.92843	33841.9872	18156.78151	23041.32	23519.518	5355.392517	25853.74962	26217.4462	7318.502801	8369.061476	35882.5824	18115.0034	14877.73812	13931.18682	8083.238127	11815.8554	14325.53315	12130.6292	54151.49794	54587.9595	10487.15845	42697.2672	38009.2608	16422.67442	16537.17166	17053.41862	11434.56358	13568.65595	12385.20381	7726.759547	41342.5152	38351.84269	7173.669304	39499.488	34530.34694	11792.5121
M169T49	169.1	169	169.1	48.89907997	47.14729878	51.1108667	34163.30064	35574.1005	35395.69629	26075.75764	49375.65353	40965.36194	59843.54677	36572.33525	35942.94563	40806.45284	41575.79233	35885.96833	22185.13832	38439.03588	33320.69882	26495.78085	27582.85529	36243.8496	58544.70758	37516.12647	38471.22567	53032.5381	54650.1312	50201.94211	32623.24686	38158.45647	39229.9488	33720.06176	37525.2192	37654.68187	37716.32511	40754.49333	36371.66235	41962.032	43418.71426	40915.112	29617.77176	36786.61763	37719.63069	23812.282	37712.53833	34756.13694	43531.2864
M169T2950	169.2	169.1	169.2	2950.213148	2946.965098	2952.016405	3322.820042	3240.275068	16824.04588	2966.41507	17451.89817	13959.26067	15085.37167	6626.75741	6959.700671	4658.011345	5630.066541	6496.966094	3136.821146	17989.55267	14659.19933	3512.780489	3073.101983	19928.49567	7007.632935	5874.557101	6660.008273	6110.903728	6579.367874	6394.441474	3292.010752	23467.21433	15700.64033	3878.970559	21133.632	16046.37617	6296.04839	8060.336718	7518.420777	14831.36167	5688.601588	5864.334415	3262.092907	15115.00617	10853.85815	3758.177865	24980.47233	14005.82917	8449.986241
M169T2896	169.2	169.1	169.2	2896.368607	2895.189935	2898.584055	2614.824752	4133.705836	15216.61017	2614.31913	15728.86367	16521.93933	7078.781045	4958.132003	5169.57705	5563.635912	5751.660539	5040.824199	4550.763478	15668.29235	15956.0615	3889.369128	4274.46362	16169.26	5471.284555	5305.459458	5928.801645	5666.107599	5042.378647	5106.208465	3637.783117	15302.69133	16061.899	4714.048289	19208.93412	14649.32117	4652.382448	5454.180538	5304.080412	6027.983729	4930.476097	5827.204706	3520.020385	16615.07633	17013.69511	4045.732969	14848.39882	16756.193	5931.26935
M169T2949	169.4	169.3	169.4	2949.339922	2947.596861	2950.124551	3006.061331	2939.082184	16059.57582	2547.109759	16669.62167	12657.80634	14597.47584	5493.400048	5945.216615	4534.694559	4972.355082	5243.122456	2375.993252	16364.23626	13625.94341	3550.353457	3430.341298	18562.73583	6171.757438	5650.586349	5630.049979	5812.741603	6618.96003	5439.921148	3284.912842	21668.2529	14198.6671	3409.870894	19642.08814	15368.95753	5673.346804	6416.574833	6327.671333	14035.17523	5300.38818	5906.544115	2946.681485	13328.27099	11810.05383	3705.704512	22926.30888	13009.64319	6248.646
M170T59	170.1	170	170.2	59.31943691	56.62898301	61.23288111	9264.528	8590.997668	24146.06543	9366.013727	23837.68327	22152.8681	24564.44191	23654.98771	21721.1904	19149.12045	19892.98155	18745.7166	7442.531217	18239.6369	17374.37322	7988.564842	8568.42	21190.30618	28238.24977	18507.13857	20130.63214	20177.07764	21531.81218	20504.59762	10754.31971	28925.7527	28444.70968	12470.69024	24403.8816	23477.30255	21042.13209	22598.66564	19025.7984	18232.58095	24919.96529	19535.2416	11016.79229	28612.33257	26250.2123	10799.53095	24786.72429	24486.97714	20783.88582
M170T297	170.1	170	170.1	297.0373925	279.2548276	299.03354	6679.259421	2217.473913	19300.5265	7016.320667	16608.0205	19393.01578	13300.24583	14209.13588	14091.91033	15393.006	16049.69732	14005.74211	4755.044151	14012.885	14277.21689	5651.687368	6538.192556	15404.29533	17542.21283	14870.87433	15838.93467	13554.17158	13689.72783	14494.09283	7470.716333	18249.09389	20509.76884	6749.610167	15440.98567	15814.84653	12826.09383	13897.16933	13796.9765	10963.35383	14261.25033	14465.8695	6543.783211	15350.57558	16260.8735	6961.241895	14017.1185	18137.028	13040.68176
M171T50	171	170.9	171	49.60564738	47.01372264	53.01916221	9968.419368	9882.400167	20007.521	7417.322526	19459.7585	20192.14535	21103.74825	21181.3615	19080.70643	21304.61191	20275.30057	17853.66281	8732.152	22130.28905	19266.98357	9463.124	9331.844773	19913.18664	29689.18485	21301.20143	21444.45048	20603.38095	20685.3696	17988.5664	8949.8304	21704.78829	21603.78245	9405.31475	19736.45432	19948.0164	21104.35357	21872.04119	19659.4272	21479.73024	21908.59773	21989.17	8473.635749	21683.62114	19532.56489	7912.5984	19268.99052	20892.675	20542.45865
M171T2231	171.1	171.1	171.1	2231.363572	2230.516117	2236.183916	3170.867002	3050.590658	8365.954401	3351.634158	8967.517791	6696.154896	9084.633465	9297.399407	8877.742513	12086.827	11472.81144	12537.16272	4968.877649	13051.75893	13655.85983	5448.415742	5453.901832	10674.33536	15675.48241	15790.85684	14927.321	12608.10486	12858.67762	12694.80563	3018.318477	8433.198193	8802.792577	3033.431932	6292.806694	6706.484737	6988.346825	7481.128745	6137.389629	7031.471421	6661.767775	6996.396461	3302.450762	6749.921072	6308.195329	2758.689649	6932.310841	7170.405279	7281.904241
M171T2233	171.3	171.2	171.3	2232.574553	2231.58498	2235.47251	2975.092854	3156.070386	8921.610997	2904.854373	8243.065309	6481.30265	7916.118492	8225.820968	8714.033609	11305.26535	10619.94116	10729.17471	4729.775165	12071.30611	13046.76765	4543.910396	4957.650757	10290.75676	14691.75824	14521.15568	14176.561	13099.86017	11072.01367	11416.33833	2635.359886	7928.848959	8053.546195	3022.354536	5984.060603	6298.617349	7090.118948	6795.622515	5751.907515	6214.792196	5924.23506	6335.823744	2906.37981	6641.644249	5779.963703	2680.42895	6942.23721	6761.162253	6552.450914
M172T78	172.1	172	172.2	77.67100041	43.70110572	80.57292399	5635.132798	7995.725882	26875.66917	4604.372979	26030.76463	25694.70118	16364.13025	15719.9325	14666.35706	16522.05412	14281.10588	11781.48263	5117.118837	15616.20088	15723.32824	5929.295836	7153.309438	19340.99347	20272.22175	16649.9622	9419.53032	19073.61025	19919.4405	15463.67176	4322.755832	25082.25059	27757.84118	6416.163536	19537.89094	18233.81118	15270.5952	14212.851	12316.9536	19601.39438	21135.19	17796.34647	5328.143137	23122.30719	24331.33567	5297.082124	19892.62913	21183.02283	15929.4845
M173T1685	173.1	173	173.2	1685.232112	1683.104718	1686.778805	5255.250346	5969.327959	20419.58167	5589.12571	21780.54691	15576.45767	12997.71844	11659.01758	10964.25857	11813.79291	11681.32625	11021.26641	6374.419396	21118.47924	20660.89117	5654.399101	5629.830135	17719.50499	12660.70717	13494.12619	12490.28359	15785.6673	14080.95624	13891.32687	6578.884332	20298.09786	17241.38798	6365.992608	18114.83436	16558.66242	25087.721	22891.94567	25326.20817	18159.65647	19441.65787	20231.11411	5425.049294	12667.59667	12707.50263	4258.972882	12410.81732	8339.794675	14548.05806
M173T89	173.4	173.3	173.4	89.23260936	88.91582153	90.55105695	3361.298793	3456.814282	8733.771176	2651.765513	9559.309412	13702.34316	9551.081207	9544.282717	8212.250354	9688.707081	8238.781817	8950.673541	2815.592369	8694.963357	7720.773873	2887.818728	3578.335272	8361.261101	10914.39536	7508.127749	7705.815545	9351.061927	8344.06487	9004.117202	3433.331325	12851.32795	11923.03707	3232.838394	9212.975614	9156.581658	7723.81294	5423.053146	6413.202146	8809.966266	10286.78856	9765.907413	2716.141604	8655.313986	8416.236045	2339.275439	8782.384611	7000.624691	8083.048427
M174T1274	174.1	174	174.1	1274.172822	1269.642621	1281.249423	1431.626169	1841.770985	4724.861039	1608.909438	4391.048679	4108.680311	4919.577968	5658.683986	5704.873935	8236.928632	6589.587845	6467.075196	3750.881	8038.136431	8113.942071	1147.065721	1780.967489	5030.158277	9343.276421	8770.746111	7669.424412	2704.217455	2804.217916	3071.481928	1694.300692	5089.979829	5007.17477	1485.361406	4887.620319	4343.15281	3668.351376	4142.691457	3512.261059	2458.514441	3087.791834	2799.799184	2139.812482	4986.228402	5156.099293	4050.048333	11862.19326	12177.43656	4867.091432
M174T1123_1	174.1	173.9	174.1	1122.945235	1119.740141	1136.139857	1580.566426	3131.558976	6533.453616	1511.591802	7674.24153	6990.094566	3677.126986	3948.639009	4395.743839	3833.126804	4719.636022	4292.562841	1593.651691	4960.797072	3484.551387	2368.01726	1902.037281	6556.042763	4369.797208	4303.007028	3087.689025	5409.508442	6188.084971	4640.656114	2710.3992	13208.43789	9513.138054	4395.814706	6923.700495	10243.65883	4257.975275	4535.558765	4809.02237	4190.428547	4592.440698	4804.686445	2067.205288	6379.511272	6189.034165	1799.666166	4553.456525	4697.564396	3545.7697
M174T1187	174.1	174	174.2	1186.938986	1184.309611	1200.026238	19517.04158	20432.15516	54959.297	19742.22167	54238.19083	50872.72826	24296.81163	23763.37405	23622.44878	22009.9665	23251.79317	22258.33183	9566.239368	25282.04611	25189.325	15483.22442	14588.641	43572.59317	18305.654	15400.06183	16126.81267	36927.40933	37376.16033	36446.2015	22853.84417	72103.56083	74204.788	20043.58922	61702.87895	56208.1795	23581.85958	22998.68856	21964.80917	22436.13883	23845.42189	22643.06056	11211.79706	37968.85033	33134.19333	8462.825294	25869.50733	23751.34617	14814.42767
M174T124	174.1	174	174.2	123.775288	113.9052471	125.6409772	7243.473474	5457.019412	5231.429053	6090.595333	4703.125768	3418.48691	2334.596033	2296.669948	2520.562299	4351.879546	3776.219422	3167.296068	2772.634119	2134.360171	2357.191595	4995.53	4805.0225	3892.513061	4012.515053	2808.45278	2781.064187	4755.024126	3734.240644	2561.676568	4450.850588	4439.179508	3107.165651	5331.387667	3986.358823	3740.405098	2051.148991	2666.395568	2267.452921	3184.799134	2653.933313	2349.363987	2763.437035	3403.472575	3565.804514	1667.077441	1973.61451	2556.71094	2687.473111
M174T50	174.2	174	174.2	49.56314904	45.4060446	53.0222468	3617.046279	2536.533357	7431.481012	4664.016	8098.417612	6172.836488	6737.446492	6708.692154	7023.820574	9402.545053	6643.746137	5254.935022	4537.008	9576.177	7219.77222	5040.602286	4827.54415	7849.565456	11963.7297	7712.079412	7267.558824	6792.744249	8091.307254	9085.3056	5451.27245	8267.508052	6710.581778	3140.414495	6559.582781	7094.903169	6262.103242	8349.821263	5835.043474	6292.430625	8599.916947	6037.594681	5602.2655	6874.671143	7253.595918	4622.904	7958.594134	7199.106019	8349.821263
M175T56	175	175	175.1	55.90264326	54.97516805	57.4211835	34429.64433	33317.26932	68951.232	44351.52442	96010.94968	93386.85658	112996.3485	107135.1074	101892.6558	113949.5888	110794.1384	108804.5072	43806.84683	100304.3155	94377.4155	46797.15226	45868.56133	96181.69979	131223.5726	100832.8762	89123.58958	110346.9027	112279.4758	106925.5095	44161.04967	93906.08583	91190.43432	45936.01179	92206.468	90821.27584	92133.6605	95346.29432	93451.10926	106459.8245	111981.0236	99981.948	47852.36421	94683.63867	95284.20337	48559.65617	105659.693	99679.16867	111484.296
M175T1468	175.4	175.4	175.4	1467.973151	1461.416815	1471.905148	707.3303678	746.5179369	2301.53613	902.4062865	2603.641867	2070.793202	2057.326985	1814.191471	1998.297563	1953.790853	1454.212082	1376.062151	916.0691687	1435.484244	2058.494885	561.4845219	826.9681895	1444.458123	1523.357289	1472.74754	1702.776767	4619.415509	4077.278563	4138.669943	959.7599731	2156.580083	2277.530322	922.8477122	1654.241838	2565.904627	65389.22983	68119.41389	58432.17817	101994.2592	57074.63583	57080.2805	912.165698	2379.976446	2027.013078	815.3403401	1794.264209	2125.747507	34912.26333
M176T1515	176	176	176.1	1514.995933	1513.117616	1516.906133	8512.104421	8053.528167	24114.016	5668.402768	16359.65517	16790.061	17856.02197	16987.62433	17539.51235	8697.245684	9064.565722	8828.434087	4518.654555	10255.99045	11205.15492	6299.34062	4837.923953	11086.33842	11383.35773	10440.44832	10472.55088	18424.98787	18622.18159	18206.92887	5217.847057	14826.36936	15968.98599	4027.272979	10710.92331	10379.52766	50238.2344	54769.73335	49010.24729	68296.28142	48136.09157	48091.84959	4642.280909	11165.45392	9746.320211	3328.459595	8746.914453	9327.697278	32275.60079
M176T1032	176.1	176.1	176.1	1032.149482	1027.728435	1036.570529	4197.553447	9420.269452	23922.38768	3637.688558	13017.47052	13516.77907	17735.78826	19010.54098	18628.47619	21867.17166	22869.02744	19629.14692	6630.195239	17897.20622	17595.66529	3836.351403	4138.812728	17686.69314	16361.91632	14293.36391	13097.74275	20746.27904	19245.36449	19994.06662	4172.475314	11256.85528	13444.7586	3539.695645	9178.500277	11645.69489	10003.02598	12059.52396	9669.421131	10880.97078	11254.43322	10756.73862	11576.3313	31114.97361	29310.08217	6008.125301	18842.63755	18769.00924	19930.70762
M176T1469	176.1	176.1	176.1	1469.272267	1461.416815	1474.406783	2599.187921	2300.005105	5227.574441	1998.465896	5565.609074	6526.363173	6422.42585	5507.563734	5696.703062	6533.838673	6392.263055	5426.641956	2427.125771	6170.063856	5135.132975	2024.177169	2506.33504	4740.412972	5931.783848	5922.04391	6454.301678	60984.97867	57344.56706	60004.63471	2477.404517	5318.08971	5719.694355	1933.316494	5065.545297	5911.581476	1299284.119	1428474.213	1295624.987	2319944.99	1311841.701	1241099.916	1818.735287	4924.588734	4784.240192	2650.091007	5322.232688	5977.697654	779397.2282
M177T51	176.7	176.6	176.7	51.18004599	48.99543417	54.91395248	3884.182935	3582.71369	6923.067923	3834.663549	10572.99134	6925.380369	8698.929386	7662.73833	7434.527128	9508.736526	8164.419636	7922.739515	3221.19036	9477.868455	6511.599534	4587.762822	3408.550342	10172.78582	16478.47119	10037.68929	8228.41565	10243.87333	12786.58117	7987.782667	6292.392167	14200.48189	6900.95259	4887.702384	14345.92033	7049.380411	13447.42511	7230.173636	8594.319258	8577.066974	14543.93568	7832.926796	4055.739294	10638.83961	7085.707718	3915.911042	9910.931526	6421.928827	8905.788874
M177T1468	177.1	177.1	177.1	1467.862653	1461.416815	1471.905148	2377.533611	2766.754308	6869.523996	2753.504276	6145.887495	7265.373022	6038.976323	7120.776133	5871.942272	5838.689207	5824.124707	4563.793196	2869.143159	6746.496125	7420.02677	2139.327102	2748.062785	7554.51281	5467.916527	5201.828873	4994.586236	13367.1786	12438.72556	11245.64825	2292.794739	6714.388576	6110.887268	2425.125075	7672.570874	6246.523823	165010.9261	180755.2147	168894.0713	288713.4107	163843.5058	162312.39	2521.046914	6370.337786	5738.505036	2155.547037	5796.853597	6055.074301	102408.365
M177T91	177.1	177	177.1	91.38862661	90.14016146	91.80731855	4190.465398	4470.034981	9527.596906	4214.704366	11770.07735	10840.37546	19985.23738	20865.81838	18790.11421	8098.332792	6923.613922	6746.972032	2643.449221	5579.433199	4445.01989	2049.677872	2159.392058	4463.538001	6130.224261	5555.583278	3894.855435	10433.608	12462.14331	12599.18044	3604.85598	8968.711813	8373.516771	5447.133306	12908.42683	10362.28435	5275.240825	4543.206317	3396.731255	6132.551629	5981.312835	5748.060736	10461.2256	20777.0976	22316.51913	4874.643269	13043.22667	10738.53333	3694.70055
M178T54	178	177.9	178.1	53.97300756	51.35433648	57.4211835	6672.030261	3799.000658	15497.7984	5475.419048	13904.45976	12235.104	9905.286684	9800.491579	8702.664833	9799.0256	8145.507158	8564.3705	4494.641667	11356.87771	10828.1376	5416.115818	5375.161435	13649.98486	14541.76023	11255.58618	10331.02915	11643.53617	12309.46145	9402.762143	5256.53375	13366.8864	14694.4785	5483.852545	13089.76114	9704.017633	10977.65071	8820.071689	11784.59716	8448.140975	10888.74571	10895.67378	4067.077906	10970.40967	11668.86463	4357.682667	10451.03537	7936.3098	10711.98543
M178T236	178.1	178	178.2	236.4333011	235.0389387	240.243176	3599.396027	1327.610151	8492.483683	2201.084777	6160.2875	5327.682538	6645.796279	6950.21358	7558.261176	8338.641765	6847.028235	6720.939215	3340.360543	7393.655857	7737.985083	2836.975004	3349.76434	8850.837333	10696.57684	7737.748789	7138.015662	8912.928667	8679.016667	8763.69	2930.635653	5957.153356	6697.591552	2479.617015	4956.473785	5029.905597	5287.115426	4995.576996	4287.296585	3892.434999	4118.338131	4140.435685	3720.509801	7898.744832	7517.689738	3771.645821	8487.24806	7138.643372	9679.132
M178T1467	178.1	178.1	178.1	1467.267018	1461.416815	1470.493304	934.6879802	1266.671562	1855.246861	1032.96835	2832.659394	2799.981141	1949.798241	2282.605939	2919.718744	1953.770576	2013.924785	2020.37857	968.8811611	2963.262276	1787.563601	760.5115403	1191.6706	2616.260952	2482.18837	2097.062606	2326.72925	3081.465824	2558.674551	1742.814759	1267.64538	3362.224371	2194.18355	1017.581314	2701.437059	2505.362421	13873.1795	14561.82883	12354.76417	21240.74863	13146.34695	12631.35283	668.7397354	3011.514532	2411.834432	921.7817543	2054.815492	2144.034566	8567.192833
M179T47	179	178.9	179.1	46.57808766	45.02648284	47.5027961	3501.575634	1874.279917	7236.26282	3089.319435	11245.58717	6287.25268	7596.18164	6836.990788	7771.53685	7478.229255	6089.382192	7203.93063	1640.03976	12038.66283	6137.285491	2258.196731	2980.861288	8265.503371	13326.061	10424.28817	8658.918667	10126.532	10349.49633	7248.432261	4187.323482	10856.10517	8398.55743	5756.148833	8902.12746	5992.103706	10674.06467	5586.02986	8988.097057	7405.490905	9837.242833	7201.47758	3452.284792	10445.66822	7988.277912	3064.527575	11835.45483	4709.825057	9332.045167
M179T3236_1	179.1	179.1	179.1	3236.207871	3234.960284	3236.518425	5931.317842	4793.733167	10241.42748	3942.085146	7594.267525	7459.201949	8537.210234	3706.797487	3607.987639	3047.245487	3599.436012	4340.443949	4364.33295	8198.914073	7399.5503	3558.625012	3415.444494	9649.636646	6139.934408	6456.203915	5617.453597	4438.006487	4051.920315	3594.197412	4258.826447	8741.39184	7063.203661	4387.736235	11192.2992	7673.003068	5259.6752	5410.378605	5426.915865	6445.267379	3201.100045	3265.236814	6187.927368	9075.964017	8514.412224	6448.343683	11794.8047	10935.06253	4747.140484
M179T3236_2	179.2	179.2	179.3	3236.403413	3235.498141	3238.423782	5477.253902	4474.413663	10634.48589	3792.630863	7181.427167	7036.077	8290.926583	3674.420241	3629.186157	2554.079283	3223.213242	3768.851236	4281.509412	8101.507833	7319.117644	3553.057091	3403.868	10139.16947	5547.35931	5962.95277	5493.11465	4303.134027	3443.925717	3400.163876	3948.928318	8713.281264	7463.6605	3723.688566	11636.408	7571.62403	5102.149066	5410.520647	4862.316932	6290.018022	3260.636326	3085.500633	5347.352892	8537.329253	9155.649333	6653.650833	11835.45483	10717.59563	4591.213489
M179T2125	179.3	179.3	179.3	2125.420502	2124.741743	2126.099261	940.8737644	1045.280779	2693.368735	769.0383692	2762.130923	2347.045436	3296.66304	2589.597827	2930.427255	3234.320965	2859.160087	3223.185265	1812.736522	4728.674351	5591.959421	1122.149793	1173.121126	2917.187301	7778.404706	7566.728235	7659.369638	4435.216163	5063.401374	4868.128477	1013.077829	2539.324752	2089.353064	712.6170101	1533.372108	1769.564622	2122.626131	2995.795478	1957.024198	2551.473991	2175.075167	1931.448499	1111.889905	1467.424207	2135.908747	967.5684599	2304.655915	2398.245741	2881.710333
M180T3068	179.5	179.4	179.6	3068.320127	3064.318103	3070.725142	3150.270475	2161.907333	6266.952211	2635.472334	5390.656667	5142.259368	3249.2435	2029.088573	2380.442976	2403.802064	2138.13532	1643.585117	1974.37916	4388.27104	4871.745503	2204.881076	1354.712942	6158.4768	2613.248414	2861.310164	2983.074863	1756.262633	2102.209243	2553.538939	2705.460098	7844.58285	5492.226526	2137.972241	8457.264524	5843.604842	2653.411874	3007.280227	3046.559999	4532.463668	2099.787073	1490.701546	2933.78085	7898.20655	5908.6944	2410.455138	6087.9168	5365.3824	2746.483479
M180T740	180.1	180	180.1	740.0827761	702.2239356	775.4591815	15315.39183	15659.38023	40990.36865	11457.15808	30617.00073	27829.76074	19879.20691	21530.401	20090.99555	17165.14171	18150.42567	16616.57283	17103.42783	44324.745	44842.90296	8869.228043	10373.53943	27660.57482	18428.62336	17099.29009	15826.40409	16458.01426	16142.50882	15753.11929	10250.7673	29146.386	30324.71622	11489.61462	27101.595	27015.66473	19763.60136	19132.69591	19048.92977	35035.411	37864.83055	35739.59073	4362.094672	16490.97835	16919.97522	4265.923708	17691.71292	19326.92364	21165.73171
M180T1995	180.3	180.2	180.3	1994.760801	1993.373566	1996.421102	3158.48878	2947.965405	8576.963321	3226.314967	8803.367758	7438.831035	5379.583141	5828.070625	6419.461013	5927.250613	6780.38224	6227.267278	3239.032512	8339.943158	10628.84126	3385.020993	3639.172706	10730.26088	7086.446265	8077.773619	6683.41182	6339.054436	5881.921514	5848.503538	4232.220368	8074.695667	7706.703803	3493.43413	8035.133053	7671.340421	5072.127325	4666.834161	4813.849581	4067.168067	4493.298582	4700.372753	3101.226148	8542.147436	8664.768	3037.699949	8727.992663	9237.519327	4921.274775
M181T62	180.65	180.6	180.7	61.92535783	61.38078659	63.02426375	2987.703628	2868.338088	5738.444544	3364.04641	6988.169119	5195.309355	7030.364446	6134.344192	6572.044838	7074.460147	6504.22999	6530.726127	3292.460844	5532.585687	6392.81606	2475.557085	2557.350699	5774.867898	9438.298607	11233.152	6989.465053	7504.078053	6115.217983	6218.960424	2730.116053	6439.294156	6716.004211	3242.674233	5512.490063	5687.250279	5746.099226	5021.206729	5133.162389	4813.852267	6638.295103	6057.687314	3139.204649	6355.737681	7140.157707	3087.768074	5453.540598	6063.291024	6806.235149
M181T87	181.4	181.4	181.4	86.72251401	84.212584	87.95232015	14664.01011	16028.031	24391.30638	16900.132	32619.1175	28097.7395	16722.98333	18501.38419	17537.97933	15144.74588	15580.69117	15360.54917	7697.967647	14930.24706	13490.75333	10394.65367	11383.8815	18850.36433	13315.86118	10546.41419	11378.31588	12216.55471	12271.50533	12817.71588	10153.34417	21084.04551	21187.25633	11846.74417	19157.99867	19347.095	13153.57588	11930.003	11443.23	13610.79706	13393.47588	15020.56235	12044.78167	18356.456	22801.631	8495.557778	17576.20294	16256.64	10130.83588
M182T87	182.1	182.1	182.1	87.21623748	84.212584	87.983249	171315.4124	176964.5335	417832.4188	203291.26	602800.9635	531259.9612	299558.8965	332226.7348	323389.4335	281805.7498	279135.8225	281301.9633	84646.59824	215440.0782	205544.9088	118584.5685	130106.7443	294016.575	236995.5635	183118.6313	174675.6212	185475.2797	194031.1832	188877.6025	120059.2377	318559.8088	304369.5971	137439.1663	299215.9806	285229.8106	198572.2859	202944.1118	205114.5	236462.1425	265076.369	268743.0359	121065.932	314123.2549	305667.8794	86502.29529	221836.8112	224272.6318	166552.9458
M183T4411	182.7	182.7	182.8	4411.252816	4409.311689	4416.826465	60182.26881	52111.25512	96056.45503	57246.63094	111654.44	86780.20635	147337.9594	80637.76818	74039.50358	84902.79618	101115.1782	89149.49697	68914.60483	113162.7448	102627.5756	55447.16374	50358.14333	106205.1209	85872.8316	76147.70186	72395.72674	79308.10647	78489.66825	71644.9978	55993.73206	117110.69	107472.1331	54246.1421	107506.7886	94538.67352	82343.83891	78271.75004	73879.31329	89336.73862	78821.60906	70145.782	53749.90837	108030.4291	94760.29082	53595.38641	120346.2504	98739.72782	80782.48885
M183T4413	183	182.9	183.1	4412.719164	4406.452426	4420.305534	96362.55045	73565.26162	127370.1555	83998.62676	166223.0769	124933.9161	126138.4384	133982.7087	112092.2543	148662.3598	123226.743	115769.1339	77205.39586	166636.8833	148247.9712	77117.45452	75920.00715	149834.0534	125316.2816	125943.3794	111289.3429	143405.1641	125192.1607	111098.8535	71621.23352	171043.9748	157647.9744	75284.7537	166326.4254	129218.8694	131060.1937	109812.3149	108613.4969	129933.6852	135885.4718	109325.1964	78778.46865	161322.408	134996.9866	80948.7535	187620.2792	137779.0086	116536.0096
M183T87	183.1	183	183.2	87.26442889	84.212584	88.26087995	20881.17824	22012.94176	43651.74075	22295.17706	68461.81529	60065.31529	34717.76353	39625.83529	34872.99294	33633.98	32619.39553	32217.15882	11562.46679	25064.10362	21403.48081	14837.50692	16114.86675	32543.14059	25728.38987	20175.62911	20223.96286	22972.54176	24145.22941	19666.59905	13334.89455	36727.35038	35751.02413	17531.04529	34441.44213	35496.84938	23960.58893	23148.93882	23853.33867	25171.33219	28978.50882	30581.60529	14902.02353	33037.05235	36471.85588	11041.88678	24005.71056	25079.62425	19407.40958
M183T2280	183.3	183.3	183.3	2279.761209	2279.260502	2280.261916	9178.652939	10936.33737	22270.47152	9931.30892	21550.26411	19302.0266	20902.05638	18855.72982	18884.8399	21939.75684	22736.52692	21388.18458	11610.61305	30676.27036	28130.49836	11205.79581	12513.58334	24571.20889	26444.3868	26113.87409	27707.74094	25400.82257	26922.80873	28168.89179	8468.271812	19739.40905	17837.0735	8528.613142	17634.91969	18644.65432	17495.3722	16946.0926	18509.09089	17699.53868	16394.36247	16502.24056	8122.447409	20843.52946	19508.51192	6752.945546	19870.39802	17571.19275	18760.2183
M183T88	183.3	183.3	183.4	87.54397565	85.43829457	87.97250981	13882.72813	13847.60629	32277.14639	13196.67681	46299.78151	43892.91741	24715.12668	30634.84735	28092.16338	24639.80114	24334.00253	23857.24639	8182.050999	16376.83094	17122.29972	9477.899665	11165.22824	23251.44065	20373.15471	9591.766471	16638.35744	18323.87226	18521.97499	11247.07647	8546.661666	25779.79968	25807.69387	11691.06529	24564.83385	23428.92041	19026.89235	18521.70923	19678.85588	19832.67412	20317.21733	23354.78113	10756.69521	23864.03709	24538.536	5201.637125	18619.27484	17502.98289	15541.40794
M183T2279	183.4	183.4	183.4	2279.224743	2278.519454	2279.644197	5535.295969	7146.702295	14753.30308	6341.875866	13532.54697	12683.76646	12760.90481	12884.54202	12151.53309	14938.26823	15356.04481	13385.26007	7624.40415	20000.72409	17766.04244	6868.109178	7879.831227	16156.07031	16196.29689	17196.66164	18148.06563	16900.31345	18727.689	18617.43234	5064.944782	12406.27294	11213.42367	5329.111297	10345.39507	11732.40731	11429.84677	10872.75084	12099.58004	11111.64656	10523.34073	10488.08237	5268.285783	13174.42236	12787.70259	4348.845438	12158.38488	11038.44882	11268.44696
M184T2575	184.1	183.9	184.1	2575.098539	2573.676451	2576.279058	5387.445369	6006.691765	11593.19624	3190.391715	10572.41563	9756.081485	9710.119937	7160.80197	6997.686376	5488.343349	6020.986131	7370.270141	5005.396499	9641.246776	9660.75806	5174.215111	4482.394423	12035.16186	7411.450635	8026.792367	7174.48333	7520.681117	5820.750482	6527.458234	8071.873333	16108.4675	17454.7205	6746.42589	18877.1765	14038.286	6647.685973	7024.66001	6663.318274	10424.98449	4645.269923	5897.079021	4993.410447	11760.94172	11484.3055	6340.574084	17086.406	12967.14625	8511.810875
M184T60	184.1	184	184.2	60.2187245	58.44525957	60.79325742	6482.83539	7928.173071	18326.8215	4601.995115	9118.173873	9942.531917	14949.89967	15230.62716	12778.6477	8852.841389	11151.56567	11011.97559	5005.399297	12565.77638	16750.44421	5620.784762	4211.452981	10085.37286	18863.19588	15280.11267	16764.66	8553.607135	9844.658968	7953.055512	6316.969809	12573.04634	12881.17883	5331.573581	15597.62517	16449.96983	11506.31085	12742.835	11391.08351	8121.630123	8245.739328	8776.651691	4528.840928	10823.44736	9734.345726	6113.649795	8993.983288	9149.17542	10055.27765
M184T52	184.4	184.4	184.4	51.85480125	47.98783994	52.57394775	8903.528697	6909.765385	16788.23659	7696.597755	13449.80925	11371.15063	12116.54009	14038.87853	12549.83287	12236.20866	12061.58389	10908.4598	6627.390727	14540.32189	13222.86634	5223.725404	6673.629782	12384.05181	19381.35359	14622.68742	14327.95774	11139.68042	12059.40521	11579.40243	7500.442769	13320.64102	15802.36021	8242.838349	14834.35961	14018.27242	13306.95072	12576.16149	13777.06427	11196.62637	11670.4763	12175.75143	7006.93644	11286.12027	12277.84529	7734.669099	12132.30277	11629.12879	11366.98849
M185T46	185	185	185.1	46.47488339	45.28453517	47.41290175	44035.18211	33313.4115	86465.60471	43678.43067	85647.9385	74252.76767	82182.11317	83443.69617	87332.8715	84604.56042	89209.67342	75646.53011	28359.68674	79836.25789	72993.55326	34412.71033	32187.3005	67762.39095	135899.5835	82773.392	87737.87633	83397.12767	91346.2295	82541.96067	38368.2105	86666.67205	79697.96442	40479.31583	76981.964	74293.22968	89734.67717	87548.78	86133.37983	75795.17283	83878.3355	80279.8605	36081.83074	68757.68467	76359.16484	36022.62758	85167.61242	68739.3395	76133.37958
M185T4379	185	185	185.1	4378.952551	4374.968412	4382.32794	95277.168	77468.92057	145621.263	93481.15857	146857.6371	120454.9855	88554.48145	83150.7264	78753.4592	81145.77691	78719.02714	74666.592	75660.97738	148006.3074	148537.6248	75370.55114	76656.10229	134986.0138	84293.22952	77362.8731	71086.32143	68261.1552	77249.97786	78058.77829	69227.84629	160764.2302	151347.8937	76293.43857	143240.0669	140706.1167	65985.374	81264.31618	73740.8448	86018.2848	69096.61	77721.31548	86604.75952	157429.5871	135429.1276	76470.2185	168038.9171	151951.8246	67857.552
M186T50	185.7	185.7	185.8	50.10448483	47.98160773	52.2704239	3480.162647	4072.301227	7388.452266	2907.072503	8795.389441	7490.866223	7080.690698	9195.006857	9232.008095	9522.4402	7952.79067	7687.380556	2957.348159	6864.930367	6867.024111	2761.90941	3678.339823	7018.470599	10474.18762	7560.255625	8115.818285	8793.647812	7683.497262	9006.723807	4743.335447	8447.378373	8895.395434	3539.759086	6627.919737	8214.076247	9013.476333	8907.228632	8359.892381	5944.745178	7308.590903	6748.484844	4656.493154	8117.03219	9649.036352	4395.337681	7384.234268	8157.983716	7246.07939
M186T4378	185.7	185.7	185.8	4377.835152	4376.787771	4379.598301	7416.621095	5812.763765	12181.39619	8079.101554	14248.75081	9512.432048	6952.505219	5582.680631	6063.026045	6516.266765	5528.980475	5602.23946	6601.659402	15070.01064	11536.17195	11158.21464	6234.870592	13011.17619	6271.50128	4456.720672	6183.803376	4936.800622	5420.04749	5280.383884	5589.124778	14641.93465	10621.63274	5993.90551	12790.83322	11146.51138	5929.664243	5893.65122	5479.720806	7560.072891	5044.86059	5011.712834	7284.397053	13072.30181	11949.79846	5676.022223	15466.55273	12156.93238	4491.554893
M186T102	186.2	186	186.2	101.8050861	98.64216602	103.4933235	2122.897183	5164.357997	15681.03293	2654.183435	15066.70765	14742.86974	16125.63091	26977.9104	15316.89227	23047.89032	18169.08982	14688.66616	3576.473466	10613.95876	8993.978458	5993.786965	6945.812583	16236.96236	28648.0945	16841.14714	11985.77011	22990.23364	30372.26423	15429.93172	4292.742481	15082.38509	16387.67304	3769.316075	14699.04447	13145.19816	15587.2969	14611.62538	11463.77227	24468.06674	24273.15162	26498.76248	3122.477784	11352.92879	10444.92111	2583.440976	8740.650691	7785.867474	17516.00062
M187T4418	186.8	186.8	186.9	4418.39906	4413.468704	4420.12218	66598.24361	54531.70481	96608.38374	65231.32108	150469.5396	104125.5313	78842.81475	63271.27941	65223.43029	79445.93625	70251.90887	68606.62157	51662.99415	187309.1964	97461.39875	54018.99001	54169.98428	192710.6708	79391.89655	78250.38019	72862.51102	79546.75822	73970.22526	71080.65562	69747.81529	155271.7349	119059.05	65732.41103	145339.4692	87799.21733	98741.803	68976.70531	75766.99237	83345.3596	79291.22335	67381.41983	61617.11122	113729.6892	48270.05786	61303.25827	288222.8484	101366.2586	78779.17766
M187T4419	187	187	187	4419.126299	4418.785959	4421.475917	68555.97612	55680.64813	105466.7836	68627.28418	163612.0436	110507.8064	88704.689	71428.85283	71828.40602	85467.00396	73007.46639	75601.74741	53447.23248	163282.8576	103272.8981	59933.94221	59327.20268	146706.5551	91335.01167	89462.64858	82859.99146	87987.90888	80553.48673	78039.00689	84288.81819	170833.7101	128698.3735	67566.84789	158964.63	92426.84157	96672.48661	73794.54307	83285.96196	91073.38438	90683.997	76628.91677	65608.38045	123755.617	52827.40641	63418.38093	169855.4979	108822.2756	87165.75726
M187T202	187	186.9	187.1	201.6974531	200.3437191	203.0511871	11207.65072	8042.086199	29476.80268	16015.831	37048.74358	34066.09304	21040.84111	21934.6852	22790.16192	22365.96914	22871.58358	21691.18465	16457.00314	35633.0392	33570.25495	15093.66797	15165.04355	33265.36731	32041.25898	24155.16955	21958.05829	22971.6595	21313.77063	21097.47971	14699.31962	36731.71968	40153.64755	15036.13082	31987.67758	35273.81626	25758.94586	24112.18298	23393.05639	22586.4544	25984.30157	21532.44117	12325.8636	48985.8285	52388.36837	14093.36168	40565.71411	43405.6846	24003.58384
M187T297	187.4	187.4	187.4	297.1300085	280.6525135	298.7143785	32782.81283	960.1700967	57965.082	30976.5195	61250.278	61647.83156	38759.10367	44544.887	42412.61417	43647.385	44380.11644	43638.918	26191.25333	44437.63833	41451.60967	25327.61933	25931.20833	48160.78078	52001.49167	44113.07	44876.51117	42119.0915	41533.45733	41187.7215	37602.20824	65472.48867	64446.16989	30944.06267	52289.36967	47727.06783	43778.6235	43590.93833	39770.66295	36849.79517	41876.37083	40817.99583	27935.64941	51475.1265	49156.57967	32295.96033	52371.21733	51958.37978	34224.96133
M188T297	188.1	188.1	188.1	297.2379022	280.6525135	298.3455173	319506.4785	2727.402086	830360.1012	323329.329	824639.2315	788115.3959	637828.9882	665506.2	670613.2122	721951.4555	700348.6634	706509.0587	275517.5912	656230.6015	642092.1227	276115.9258	275956.0382	671517.3934	836016.0572	706911.2412	664778.038	617844.0458	662345.1867	627012.3957	379777.4068	923271.22	952500.8097	319812.7017	707671.6945	659541.1985	638201.5362	654578.4931	628955.896	603022.5623	663989.1958	650310.7573	292052.231	702976.9085	667332.2497	348599.0905	773571.9322	765238.0724	562778.9113
M189T297	189.1	189	189.1	297.1300085	280.6525135	298.357953	44103.19183	1817.835548	113537.6141	49159.402	112788.907	108487.7083	84825.22833	92288.88883	87378.02883	93615.3855	90443.821	91099.27533	40250.98647	97279.62835	94892.01729	40232.36167	41474.40989	99273.44235	114471.0177	89363.54033	87396.374	80648.175	90513.64117	83749.91933	54299.24824	127974.4715	135816.3247	44135.64867	106383.6215	95432.96817	82815.727	85481.42083	83948.06588	82640.74233	88456.16017	88969.82483	43963.48633	102348.3959	98469.79883	47151.31183	109873.8534	113435.4534	75245.34059
M189T122	189.1	188.9	189.1	122.3833546	81.25914731	154.5575354	16096.00463	79193.11627	51119.86765	120081.3506	46404.4896	285050.022	342042.5009	409498.1512	358058.0415	391503.2711	364628.7778	361663.0973	132800.6762	370539.1924	383727.2623	157486.2	149924.8076	426660.124	431947.9128	417240.2517	328763.1468	356114.8732	328092.0165	330378.4057	154160.8292	329719.2466	385892.6339	168166.7729	285453.6703	308063.8318	384093.7309	358874.0001	362825.0617	352228.2359	371602.6206	355219.0758	128387.1914	286222.7601	330205.4159	134432.6596	435497.0721	335310.246	387750.4985
M190T45	190	189.9	190.1	45.22023299	43.92210437	45.36543853	7104.055393	3552.315853	8337.482844	3687.97187	12733.9849	6395.427762	7369.675055	6537.52164	7265.252342	7500.430846	5748.705291	6065.768872	3640.228959	12264.64574	7070.0701	4293.593324	3993.220219	12641.18779	12760.87873	8698.683911	8233.952597	8690.750984	8029.081698	6711.777904	7671.209088	13716.84764	9262.326911	7453.131654	11966.59968	7461.282905	11581.61581	6924.119207	11131.447	7433.727276	9631.598385	7662.158693	4801.387962	11228.04536	8657.928499	4752.505072	13269.96384	6726.46942	7809.736271
M190T1378	190.1	190.1	190.2	1378.407336	1376.19297	1378.822054	5505.69603	3920.572243	6848.311967	5007.185958	9072.807125	6785.033017	7272.292097	7841.00938	5405.258719	8189.091707	7254.504571	7771.117578	5498.262817	10359.4819	7834.791411	4375.854961	4848.561527	9636.396433	12796.54824	11897.62882	11795.94217	9778.257588	8632.597403	9273.781266	4690.586906	7967.671027	6422.698842	4326.525289	6955.842832	4624.845646	5518.540615	4947.12514	4350.400743	3722.942027	4400.651977	4313.620141	4413.195359	7150.420439	6707.190798	5097.885972	9374.616351	6795.870577	6133.470504
M190T1703	190.1	190	190.1	1703.05827	1698.480458	1707.390351	19737.98817	20097.97529	49591.219	13684.08317	31378.52611	28849.89133	15215.798	14996.46817	16965.04567	34755.62383	32734.71067	31662.56647	24806.89883	62613.465	57932.62517	17196.477	16946.7005	45817.75933	35339.84683	37391.68317	35671.471	42950.26867	40377.71183	40380.53417	24335.56917	66096.004	64106.47933	26258.07718	66450.88882	59632.08412	18112.32417	18729.74133	18764.28317	31953.04683	33547.66517	32702.37633	23531.20417	57008.311	51046.13183	19548.89183	47515.39283	45886.9065	67212.45717
M190T298	190.1	190	190.2	297.7660768	296.5890377	298.5116114	10666.1116	4500.061631	15640.77297	9867.278034	17120.90936	16958.09732	9818.681397	9553.266471	9228.403935	12028.78467	11566.37733	11218.775	9294.698314	16647.55424	13354.63361	9029.962904	8445.115073	16965.24793	13317.17983	12607.363	9985.835134	9805.766486	10214.66749	10042.2877	11091.88904	17400.30979	18299.69856	10655.01999	11299.15442	12977.17414	9421.525848	10489.20183	8472.167152	8751.407929	10325.26375	8332.694402	6878.148024	15569.33098	13222.86468	10353.0147	16853.54092	13482.39911	9320.898471
M191T57	191	190.9	191.1	56.52004527	55.12107637	57.75014588	19574.29283	17016.51756	39840.05733	18640.1005	43533.0805	40522.91026	43741.93317	45302.6835	45699.22133	54241.01317	51402.10294	49742.21383	19601.105	42174.127	38661.73317	19994.8205	19004.1815	40444.03667	52967.81158	41244.16817	41985.03067	52412.14117	52014.19217	46681.39333	20160.55358	39316.27011	40177.32617	18538.4965	40089.83383	35866.212	41953.985	43740.25011	37961.7945	47966.96617	46767.18379	45050.08467	21150.566	43301.64917	40400.2905	22563.14383	46310.2565	44928.72433	48820.722
M192T85_1	191.75	191.7	191.8	85.420721	83.99831062	86.84313138	3672.105103	4129.777001	9720.698013	3768.943606	8411.903269	7309.177068	4913.421352	4535.028011	4829.812093	8604.211457	8415.096954	8084.355388	1985.965304	3436.855931	3966.150823	2220.710745	2539.206836	4369.209544	12973.12955	10236.08566	9821.047064	15214.94076	13327.24774	15885.8845	2409.222655	4844.032051	5391.463153	2803.175475	4269.359309	4439.846285	6497.718004	8036.002513	5818.361488	7064.580801	7620.918222	7292.997173	2325.50974	6752.717162	5523.030789	1821.425485	3696.960964	3078.80348	6188.934666
M192T85_2	192.1	191.9	192.1	84.75363887	82.49559212	87.88180743	6721.307389	8131.099418	18433.20325	6788.537092	15153.86258	13889.37848	8178.318102	8102.65249	7891.349579	15535.61361	13864.94643	14663.7792	3160.036816	6488.432275	7389.143579	3549.991643	4393.041262	7400.029008	25423.85164	18774.25774	17836.936	28809.648	28742.79026	27129.81848	3559.249089	7252.128194	9300.268332	4628.371891	7338.270177	8634.589897	11536.88602	15084.12245	11034.33173	11687.64587	11530.18953	18904.12	4222.953465	8796.318712	9414.541953	3248.078625	6283.125393	5472.592189	8873.396555
M192T1192	192.1	192.1	192.1	1192.055312	1190.307279	1193.749036	3481.748019	3508.165776	7394.174386	2110.879758	6298.852599	5209.533378	17756.59979	18625.98883	17128.86	6107.003376	5746.255004	6520.312254	1847.701477	5900.171538	5180.321983	2246.452786	1530.558578	6210.108237	4348.810146	3512.411632	4479.482929	6469.545092	7617.530588	6170.397821	3101.537129	6050.653946	5468.661371	3019.218844	5768.278998	5065.240707	4735.130157	4474.922442	5460.886109	7368.330244	7874.798288	6303.280238	2416.737595	7189.294945	4851.527122	2311.792051	4324.623405	3157.943439	6100.521502
M193T1998_1	192.6	192.6	192.6	1997.520765	1995.705237	2000.578278	502.9307293	889.2580644	1406.960177	503.5859569	1453.113826	1258.836849	3212.513484	4367.696579	3254.25437	2456.103979	2315.742156	2025.342375	1153.644697	1569.237439	1283.097396	807.5191474	566.7237492	1728.721172	2474.711791	3022.626204	2483.180388	5427.347	5534.595667	5397.7125	543.2869028	1489.63596	1142.89176	672.9312189	1782.42997	1082.35913	12281.3835	11001.45533	12311.018	15335.75189	17519.63417	17607.1265	610.4513137	1530.159059	1421.21183	565.4628315	1769.802313	1204.459042	17147.76122
M193T3196	192.6	192.5	192.6	3196.134446	3195.375673	3196.949932	1981.525171	1255.480958	3201.628978	1002.199313	2103.830729	2952.541846	2415.382375	1431.216749	1346.139746	868.989144	602.2626834	1640.007788	1376.904114	2660.971179	2553.590801	1110.839574	825.9628139	4391.755703	1210.767076	1484.165142	1741.523893	932.5693898	1184.444367	811.6288211	1319.651955	6207.722167	5658.817647	1684.544208	2745.117942	5035.042667	1200.997529	1278.059438	936.9051631	2222.505863	1105.301488	521.4597096	2513.287833	3757.033873	3494.025107	1618.392615	5805.58	3723.396803	1259.835484
M193T55	192.6	192.6	192.7	55.46931931	51.06165708	56.38392733	2767.634283	2719.496857	5069.313404	3221.846045	6168.416171	5717.209334	5719.471231	6336.573574	5575.591603	6226.747955	6585.749136	6698.438665	3662.080914	7368.465943	6168.038747	3097.458571	3506.072129	5705.376183	7837.5271	6114.893303	4523.554269	6488.931411	7516.541498	6355.799322	3548.141344	5557.398135	5782.866511	2300.911141	5221.681635	5309.403817	5324.831828	5222.157339	5402.167902	6423.757855	6163.748719	5954.128029	2527.773411	4746.325353	4965.471551	4030.2444	6661.951834	5559.962105	6453.37142
M193T61	193	192.9	193.1	60.74452116	55.44580298	62.5799965	8471.2335	8876.238333	18918.10033	6962.696333	15884.092	15834.70117	11988.93599	12664.20326	13756.3776	13668.47537	14501.39333	12398.3639	8053.528167	18796.74	17841.38017	4010.661025	7099.699286	10623.36374	13330.24335	9278.265846	9432.067432	16073.568	16671.9168	15051.3259	5394.681455	10623.25835	10360.38021	4475.057124	8361.844156	9278.424283	9362.898465	10379.14012	9588.057286	12282.79467	13622.3136	11856.54863	3377.076695	8057.555064	8044.043912	4540.16451	10271.45585	10132.3937	10421.30891
M193T1998_2	193.4	193.4	193.4	1997.641552	1995.705237	1999.93693	617.0410628	873.742072	1926.64817	589.1534872	2159.194402	1591.892338	55043.967	55950.72744	58823.07133	31819.29182	33327.52317	32772.93467	546.0957341	1980.194688	1942.251712	768.1279694	593.5759967	1541.48997	37261.91156	34830.41567	37704.96217	87404.841	90330.1895	95970.62267	699.307757	1556.862365	1583.702087	682.8065198	1411.926349	861.3833391	260679.1737	253195.7568	254153.939	406513.3724	427239.1753	464318.9907	576.9331358	1580.789322	1342.166565	548.583344	2082.120368	2162.679377	404025.8661
M194T52_1	193.8	193.8	193.8	51.85311588	51.68984905	54.56332318	7225.715375	3696.444261	11558.24779	5739.319086	9994.788685	7537.546149	9583.163083	10106.67398	8215.996285	9310.051334	8656.781128	8848.728169	3241.366395	9781.375471	7338.029953	3751.891628	3628.115074	9526.888455	14299.37978	11689.5669	8848.95192	11536.14002	10961.06676	9999.167737	4771.124842	9974.233091	9114.823364	6094.004219	10706.17549	9604.891145	11358.36883	8747.439186	9609.534687	10569.44069	10478.37741	9410.814844	4887.848287	8893.3824	8875.667547	3165.438912	8186.092889	5682.374852	9107.143036
M194T1074	193.9	193.8	193.9	1074.01432	1056.294684	1076.472233	5281.964	4711.856211	5891.591793	3958.78452	7209.046533	4351.445403	5155.996143	3871.627042	4975.177202	4101.128258	3991.448679	4232.877223	2573.020992	4876.972832	4237.577463	2857.458383	2319.629136	4360.567437	4571.47049	4892.529818	3236.165064	3881.871887	3529.655446	4404.511405	2801.773928	5252.261764	5322.693488	5784.30385	6603.145685	3786.788266	3108.072412	3326.246871	2816.446016	2031.9436	4123.041202	3423.064082	3183.371507	7300.627756	4165.6694	5443.343393	8817.100894	4373.601524	3615.54941
M194T52_2	194	193.9	194.1	51.92137406	50.29898095	53.19552271	7641.705	3593.030554	12815.02071	6587.285053	12231.78629	7858.477882	10136.26007	10310.93283	9164.675869	10062.28943	9281.494888	9140.424062	3489.994591	12091.1616	7746.751175	3699.887595	3605.361634	9266.359372	14767.60816	11808.18868	9814.540132	12715.65689	11263.66934	10315.68376	4501.150264	9347.095087	8651.76895	7270.285474	11279.80574	9882.338737	11904.80197	9021.944007	10739.89042	10542.96612	10823.86212	9429.113222	5194.44315	8819.019706	9826.258895	3235.911707	9048.2938	5610.160083	9670.058875
M194T1057	194.05	194	194.1	1057.018445	1048.899664	1076.111619	2341.384908	5452.904909	14745.52929	6285.2621	14529.7152	11848.08168	10271.97381	8825.236735	11126.7025	8484.420495	7638.275377	8026.757192	3673.532664	7950.131323	7972.289165	2120.377434	1625.054701	6460.039784	9346.177797	9074.182437	8282.07385	7362.528579	7028.474765	7355.457094	3218.010932	8627.421724	9122.745769	3527.892469	12428.35452	11203.5168	5243.833223	4809.15433	4720.839793	4953.362709	5999.941447	5378.993431	7731.912619	18189.7235	16292.19405	7282.985895	17002.1376	17972.9219	6932.177174
M194T1997	194.1	194.1	194.1	1997.310832	1995.705237	1999.93693	1166.461187	1049.899748	2159.02898	1085.725712	2752.302086	1944.705356	958473.8812	963187.2106	987352.3928	502667.4448	518737.8108	524812.8833	946.951407	1740.935601	1509.789521	1290.061077	1072.676623	2426.966857	603214.2379	599054.3617	602923.7807	1615485.255	1620466.673	1643168.111	716.0357751	1895.675937	1468.574807	787.202558	1893.328672	2251.982586	4634416.684	4647623.792	4768756.928	7730183.315	8016485.042	8025317.534	898.2276182	1831.127845	1847.460029	904.5173967	2381.793193	2057.148503	7287001.179
M194T1276	194.1	194.1	194.1	1275.69128	1269.584287	1284.748277	3719.710027	3670.907871	10184.38983	3376.740874	8803.174391	8066.922508	3637.719028	4117.092523	5237.263699	3611.89736	4093.403346	3068.330655	4157.51678	9240.153007	10020.25469	3798.409938	4525.789667	10631.66358	3660.393816	4518.524721	3902.934558	4083.058822	3667.595908	3824.864287	3359.785772	9227.714495	10564.322	3393.325227	9883.749895	7958.749574	3468.378944	3095.410482	4131.400498	2702.26955	3773.02783	3283.156742	3636.840979	10791.1915	7534.681977	2961.858414	8755.78669	10120.82442	3851.350611
M195T45	195	194.9	195	44.79571249	43.87353517	46.41491905	3473.236035	1933.169089	3845.730203	2035.029498	14409.42283	3382.324292	6897.991749	4522.796561	4962.327017	6800.286761	4033.430905	4198.452522	1491.323168	15432.51867	4059.006453	1857.175038	2275.091751	13904.32176	9721.55901	10679.11016	5168.39351	10211.76631	9404.652724	5139.10022	4734.990051	15044.55235	5392.533122	4569.357667	16315.14011	2847.446306	12589.88984	4301.696988	9269.36885	6221.082923	11159.50813	4304.395343	1914.668937	14877.93017	3879.431464	2043.426414	13938.09317	3564.063902	6877.9896
M195T1379	195.1	194.9	195.1	1379.260614	1376.19297	1385.059152	6837.15	7125.03	19183.53294	4803.68225	16577.09	13043.50412	12731.71682	16081.65533	12244.87855	16287.79882	17027.137	18184.29367	8864.949	25978.16717	23826.30353	9062.197529	9306.644167	24905.6805	28708.97412	29078.50033	28841.14856	21959.31706	20203.81353	23477.74294	3535.621964	8300.246993	7635.186196	3806.381118	8065.64972	7916.852135	9041.676715	9159.653824	7969.797365	7166.874773	8529.108047	8326.13573	5171.961765	14937.19917	12086.72647	5719.259824	13235.42412	13225.454	8959.525267
M195T1997	195.1	195.1	195.1	1997.310832	1995.705237	1999.93693	1177.731344	932.9310511	2961.799051	1095.544937	4103.740309	2170.505688	122919.1153	125114.9059	127864.4005	66543.56417	71189.12483	68437.34983	1262.601876	2717.66099	3037.888057	1219.719688	1108.008527	3322.298018	78318.59967	78510.2575	79504.27118	202347.1883	208657.9257	207767.4795	1062.909137	3434.337573	2949.785536	1372.666826	3633.675265	2170.348217	589626.3572	592691.4112	600006.8992	1001266.496	1022570.879	1028051.851	1166.438664	3508.958504	3254.578171	943.9054015	3466.472786	2833.855736	934840.1703
M196T1188	196.1	195.9	196.1	1188.077809	1183.038049	1200.026238	8503.954632	9443.468632	24945.19317	8279.263368	25772.13683	22670.3925	10452.923	10865.98333	11422.43267	11694.70163	12313.76379	11486.89667	3464.599813	11205.10444	11510.8865	6831.457833	8547.4365	19088.8515	10627.43011	7828.545304	9882.468824	17784.9335	18425.48863	17684.74067	10087.01933	31827.453	31854.26517	11041.31116	25898.53558	26862.96867	11182.08467	11835.38126	12100.67895	11361.23221	11973.74917	12091.352	6769.3665	17234.5785	18250.6185	4409.895833	11865.01558	11953.91853	6558.691689
M196T1998	196.1	196	196.1	1997.864216	1995.705237	2001.360619	1476.390488	1324.726752	3554.722209	1465.869986	3502.159658	2742.062777	13084.42824	12905.20882	13950.79367	9590.288667	9649.497684	10702.1616	1910.624661	3481.877511	3264.785691	1672.718234	1031.691613	3570.062616	10909.66168	10509.2064	11065.30174	19999.054	21768.657	23137.34484	1366.575517	3091.274624	2615.733844	1276.735331	3087.673964	3114.709576	56057.18467	58070.9195	57035.12317	90251.16417	93454.5125	99370.12317	1296.335971	2894.363367	3110.642364	919.9320692	3080.97541	2928.129983	82933.29633
M197T62	197	196.9	197.1	62.07579509	60.37652461	65.09416601	7918.189762	8700.048	19368.72	6937.412381	16892.97116	16704.499	14487.3792	15660.0864	14918.6778	13584.2112	13850.51474	13444.5024	5808.325895	11859.81324	12293.9388	6018.55475	5704.293764	15939.29864	18394.34025	15437.1168	13297.34084	15644.5632	17824.23565	15865.55945	6536.634286	14693.4144	15286.98795	7129.169684	16980.9696	15733.4688	13757.30135	12504.27011	12899.32215	12185.34842	14841.14758	14871.33653	7586.56	16053.60436	14718.2945	5479.826178	12425.11286	13609.52095	13959.0958
M197T3238	197.1	197	197.2	3237.532675	3235.774956	3239.056771	10317.36016	8009.6874	21085.52126	9202.160632	17250.63747	18219.45958	13356.60947	7510.823475	6890.931853	5867.500698	6694.571157	6282.83663	7553.88595	14200.57017	17524.2816	7076.91725	8518.0032	20818.81242	10590.74	9513.458013	10199.91267	7693.837151	7335.122443	6610.851069	8574.515158	18519.1776	18340.092	7997.2704	21493.9872	19327.21853	9429.708737	12240.38358	9137.588158	14940.0215	5952.989981	6624.468075	8748.094053	21006.49642	19894.504	9831.8304	20357.36379	21197.00274	8807.091167
M197T3058	197.1	197	197.2	3057.542073	3055.643149	3059.917699	10383.6096	8691.3755	24657.31517	10651.486	19318.221	17004.55833	14348.74267	5888.334215	5039.779721	4565.501776	4840.9909	5156.170549	8296.575444	23137.48867	17937.3395	9118.902316	9333.456333	26510.177	5057.845283	6885.952282	5569.710475	4285.881846	5875.388409	4165.468921	8838.136833	24984.07116	20185.328	8645.075684	29005.11967	18099.62367	6388.320358	8564.557908	10013.63867	15747.20883	5094.409936	4631.911226	11669.39656	25378.26358	25564.29056	6454.721176	22656.14	16688.35326	12346.29717
M197T2431	197.1	197	197.2	2430.699914	2427.807527	2436.366411	8213.184	6700.177684	15049.99895	8081.9424	17886.42632	15219.33789	13640.76095	12093.62316	12451.0176	12473.68984	14649.14815	11899.2384	7500.583947	17562.26548	17826.2784	7494.706167	7943.36335	16926.05905	13239.97716	14824.38196	15750.03117	13575.84526	13659.10668	13126.59074	7117.880421	16044.86526	15957.37347	5985.401258	17692.2144	15327.9113	12703.24337	13043.7216	13064.49979	11249.31457	12231.8482	12357.97058	7783.946947	16572.63832	15340.69747	8698.701684	18842.3424	19721.66711	13908.2944
M197T1998	197.15	197	197.2	1998.058926	1996.952903	1998.799555	874.8458905	1458.608711	2233.672513	1061.879023	2582.842748	2684.201442	3332.320894	2829.861675	2889.529076	2909.887624	2801.779558	2767.37332	1349.169169	3170.844799	2309.857003	1159.226093	1421.75584	2766.235426	2528.633263	3035.210845	2523.047963	3723.256436	3314.429452	2987.342161	1114.434672	3436.930523	2120.127692	1309.182749	2711.539136	1900.110307	5235.10222	5769.690247	5819.700476	7722.02256	9142.948833	8901.584	987.6180293	2417.595058	3188.267286	811.6220243	2737.706917	2233.033293	7305.578286
M197T2126	197.2	197.2	197.2	2125.668429	2125.237596	2126.099261	1760.603258	1821.16194	3384.740773	1044.092598	3832.527263	2556.02941	3616.688155	4168.431778	3907.23634	3987.247065	3811.27783	3722.195038	2725.414117	6740.91614	6160.728707	1456.456267	1888.300993	4845.52337	9329.967338	9068.22	10115.64089	6238.119805	5582.589513	6994.388554	1282.030924	3019.190569	2820.878089	776.7537632	2724.12261	2094.504716	3875.14359	3051.063228	2996.014365	3048.514806	2209.001414	2713.071096	1088.190823	2875.734036	3000.418299	1309.611168	3631.379753	2801.91382	4241.968106
M199T47	198.9	198.9	199	46.75559245	45.01369408	47.79387602	15240.42	14703.2928	33449.73029	11677.40417	27218.41347	22840.44237	23354.80833	23529.793	22761.97684	25801.77133	19402.1305	18779.806	10405.943	22241.39783	20839.97979	10459.50232	10832.11533	21994.30695	31572.03183	25331.69537	24183.16317	27455.65867	25402.41117	23044.35167	13406	24016.6455	23371.59705	14759.39217	23440.8895	24996.77205	23622.78316	22317.60083	25268.19326	18610.35032	20473.206	18906.27185	12764.0025	24073.09217	22575.84433	9999.596471	18919.5115	20626.89495	22022.667
M200T4417	199.5	199.5	199.7	4417.481944	4413.468704	4419.185759	48622.6321	40131.36066	71873.54067	47809.23801	104757.6632	73158.63681	70913.46144	63996.48269	62204.47841	74871.45312	64603.43358	63130.69037	41053.10372	106132.1876	80005.55431	43505.49453	45033.05628	89441.02202	71661.58896	66917.22807	64227.3991	68265.54647	66055.49495	65353.29224	45413.37662	99276.75598	85116.97502	43377.6876	96313.45121	75842.72083	79534.04192	64748.17287	234710.3398	70201.3558	65538.41062	63064.35792	45098.25676	85855.27006	68286.37143	43942.43735	102593.7954	83206.7181	67519.27306
M200T4418	200	199.9	200.1	4418.417036	4415.11895	4421.420815	174670.8301	143594.2618	274529.7911	156781.4305	335072.36	270625.6236	368607.2813	346734.9393	236290.6558	234376.7186	337886.1271	233773.1715	129827.3333	431533.0287	239618.9223	148794.4471	151787.01	352602.7204	234447.6613	246684.3374	234404.6156	226221.3758	241924.7861	232921.4896	136892.1912	387718.7527	311038.5451	218269.3818	361604.2115	259027.5716	232259.8266	332063.0295	217599.3485	241646.7688	238608.4549	225148.9934	152378.9629	290503.8844	245993.1622	157282.125	395560.5789	418917.5255	234112.9247
M200T103	200.4	200.3	200.4	102.8094499	101.721677	104.3783441	1319.134525	4393.048202	14080.24952	1605.453731	12991.69992	14225.99526	19500.5515	18886.87451	14740.64129	28863.2736	19341.77667	17735.43809	2798.791286	7322.852305	7769.191827	4646.767225	5022.343679	13310.48642	21025.95967	16742.09282	10341.10431	18811.16905	17611.152	15275.07093	4459.160625	12264.58207	16629.2611	3268.823368	13789.23933	12375.71937	16732.73512	12000.67276	9443.3825	20004.4624	18055.57286	17295.35486	1244.788698	8542.285667	9017.904146	1185.19156	5135.748931	6233.839712	18579.57491
M202T67	202.2	202.2	202.2	66.70340996	63.39518824	81.95224842	24853.59496	25899.01948	46349.95793	16918.19171	35245.596	34255.18019	33603.50169	32716.08188	33149.77908	29455.00153	28685.72537	29896.37136	17216.32174	31531.98714	29846.42679	18959.22773	20208.88386	33804.78268	38245.44939	30309.11471	29303.97537	31660.86548	28230.16497	29589.56061	18244.58205	31376.61142	34808.13064	19155.6288	33945.92655	35840.48538	27954.09936	25173.572	26581.51548	28336.66221	26737.48174	28865.11361	20052.5836	35628.09582	33278.08044	18741.80074	31059.78324	33083.67043	27891.64888
M202T63	202.4	202.4	202.4	63.33925929	62.28410452	63.88409713	37819.21397	35224.04804	62178.59448	30940.49398	53104.91228	48607.68519	60471.314	59266.17767	58914.79717	56050.12883	54378.62589	54482.32267	30078.85751	50509.77821	51014.89259	30850.21839	28495.01183	49394.12096	66983.84817	58351.74167	55688.87017	57894.52367	61611.53667	56933.51917	36430.69348	60454.38	58474.58093	39977.00231	63499.67767	65612.59125	52427.664	49310.39683	51486.41583	48239.32133	51027.78667	51994.43583	36460.77201	56232.16933	55382.36161	31583.82962	50161.33033	48492.89848	58011.6505
M203T63	203.1	203	203.1	62.76985398	62.05206748	63.74217957	299939.9141	299489.0793	617540.645	244854.6406	522757.6229	510307.5012	603073.3643	630327.2262	604715.9623	560873.8363	547456.0335	572654.0006	230789.2525	491469.8373	482247.8632	236452.4959	241480.5176	512816.5555	736306.7247	581808.3024	551373.8623	589599.4076	615690.6494	607957.4024	289780.8547	621160.3694	609782.0535	345653.5647	691693.2198	657741.961	528879.3065	521235.5758	514024.5142	497529.387	513843.2212	513354.21	279133.0002	575740.5637	565448.8387	240513.8618	480226.1753	469725.6112	545691.0942
M204T297_1	203.6	203.6	203.6	297.3417674	280.6525135	299.7562455	3551.9065	743.4830614	8856.482	4610.252842	7827.7415	8317.416333	5443.428672	6351.661167	6299.448	6404.106328	6418.185474	6787.711667	3041.406855	6499.833667	7099.5795	3931.510333	4314.070579	6341.980105	7778.302316	4651.685078	6625.4275	5683.653511	5907.639392	4958.497106	5805.539667	11159.506	9816.075333	4081.094	7405.756632	8341.354316	6214.7046	5123.019046	5348.922519	5242.053647	5348.288421	4985.170181	4429.624632	8481.375263	7947.641263	5102.746947	8416.198	8571.692737	4467.204216
M204T66	204.1	204.1	204.1	66.45255429	65.82801043	68.32498262	284036.8043	277973.0212	466691.1618	251156.621	414877.3553	400592.1152	624208.5106	636669.1988	630024.5181	617480.0212	619417.5665	610359.2247	310628.829	567980.4717	529258.0583	293394.2505	297206.2224	492601.593	777448.407	629520.0388	605830.7594	573172.1538	606729.6972	598815.8012	279173.924	496692.5652	453878.7023	274210.3563	437375.5855	421526.7727	575768.4671	554660.0894	548725.1025	418632.4698	451888.3406	428215.8553	304773.8985	566431.0107	566861.4165	289494.3859	514961.5288	523599.28	600286.2471
M204T297_2	204.4	204.4	204.4	297.2379022	280.6525135	298.3455173	77317.82167	1246.923599	153735.319	70190.01883	147802.7743	149706.687	117593.9295	117485.2697	119926.588	130372.0437	131757.3516	121419.6023	62747.52583	115372.7532	117619.3305	63083.3835	61716.98144	115432.3329	139084.5867	117878.9852	118643.8375	107694.5953	116884.1127	113772.4902	84874.61917	177563.1756	174061.7637	74005.8135	122360.8505	129557.8005	117804.1933	113597.744	115758.0017	115152.6112	110203.6497	120942.628	70185.78533	131572.4814	124727.377	76884.5935	143411.4473	150810.2628	102590.2107
M205T66	205.1	205	205.1	65.99634618	64.75067417	66.98907313	35774.48617	37255.95789	62369.86042	29172.86716	54973.06695	50476.17811	74034.03683	75079.71133	71048.00817	75130.51333	72538.20017	75647.00033	39382.59453	67414.254	64706.22517	33784.66	36929.96826	60845.27317	93823.65495	76455.12358	73314.34183	77018.65433	74222.67179	74857.66237	36831.45	61524.04433	57543.14317	37600.29326	57857.47368	57839.87463	69326.38483	66008.732	66550.62	53051.39967	58843.24532	57030.53516	35980.5165	69622.72983	70006.56717	37036.06917	62314.29767	61254.13074	71939.8655
M205T297	205.1	205.1	205.1	297.1300085	280.6525135	298.309175	1026186.288	8183.503784	2516475.659	1062767.962	2436033.514	2451949.218	2107433.478	2157282.94	2150023.899	2283709.362	2268532.666	2245703.821	872573.7408	1965789.035	1965797.502	855336.34	881157.277	1974638.582	2754509.841	2211230.431	2174060.301	2026925.008	2102881.054	2071174.961	1183160.235	2861589.725	2852307.924	959820.5312	2087125.378	2054168.992	2044873.637	2085017.328	2057866.249	2021188.616	2065408.934	2073770.097	909399.5462	2054753.215	2056956.046	1074764.29	2360517.752	2365428.595	1811088.478
M206T1470	206.1	205.9	206.1	1469.887806	1465.870159	1476.932849	12145.9115	13547.73333	28957.14	5980.524333	16047.78733	12673.68783	15898.20367	14022.86059	16421.7465	8296.574638	9581.888235	10259.25294	6415.163667	16878.9645	16063.31017	5535.972421	7040.3105	15109.95633	5449.487519	5740.239135	6393.184089	6361.413074	7542.345251	7522.25548	6140.028824	16943.87817	16162.09183	6740.909	15268.82333	16905.77667	21846.27117	20680.6475	21652.94133	18921.05412	20198.16882	19927.0845	7956.157667	21319.906	19594.18529	3689.708911	7978.076472	7104.589531	14928.83588
M206T66_1	206.1	205.9	206.1	66.22241222	65.00400407	68.32498262	4825.0276	4140.660767	7343.590285	4047.352457	7574.020103	6140.116681	8235.956124	8852.29353	9279.281726	7911.704478	7354.945029	8385.977647	5090.078167	7827.603955	7088.887479	3663.682089	4489.29989	6795.260946	13424.4285	8770.79658	9110.99817	9405.108292	8750.64152	9320.586815	3373.738246	6803.368192	7699.237507	4796.910928	6703.123494	7028.194177	8170.978522	7114.944974	7993.205243	6748.559579	6673.121267	6048.580804	3948.358047	8672.151422	8045.94349	5414.612842	6314.245277	5871.900778	8231.490036
M206T1380	206.1	206	206.2	1379.998839	1377.630753	1384.188034	4125.521072	4612.948589	10799.73353	4722.133395	9062.903526	9293.947795	13991.7175	13228.27633	15253.3005	7799.835759	8317.610653	7344.935978	4421.404323	9793.882222	9123.83135	3625.873101	2898.383171	8582.477039	17264.213	16015.3305	15277.29033	17784.9335	18971.72467	16870.4975	3753.909778	9838.84767	9166.393833	3119.564705	7867.268586	7414.340835	8367.025326	8413.772081	8403.200246	9205.839789	9523.160151	10863.09347	5215.708235	13514.74317	13377.86	3301.745922	7532.309535	7331.796043	8263.570925
M206T297	206.1	206.1	206.1	297.1250665	280.6525135	298.47732	134952.6907	2033.225056	314696.6775	136610.8115	321582.3047	325059.5154	272421.4915	278499.3863	284571.6365	291353.7035	300278.4532	296138.9697	112194.8058	253374.975	251625.1283	115007.9573	113202.6018	250908.255	349911.4755	286722.2545	282388.5617	268142.8342	281478.3592	268834.3058	155541.6123	369628.8208	362767.2038	122087.0842	271704.6188	262849.548	264341.1512	271526.2117	258465.0532	260512.4478	276568.9103	268427.8898	118512.599	266150.2668	267133.85	140823.144	305813.9283	307841.1931	236953.2285
M206T66_2	206.2	206.2	206.2	66.249506	66.13039551	66.42103187	4521.583938	4855.791367	7297.960746	4195.320181	7985.013442	7288.707361	9448.94932	10237.9535	9031.852643	10417.23233	10278.87411	9309.305991	4608.06786	8124.942268	8153.397237	4316.515207	4628.217285	7159.688684	12775.13534	9750.671162	9110.249031	9453.157876	10227.00349	11039.89995	4941.20758	7782.386188	7852.907037	4153.560521	6785.995512	7194.092739	9540.913027	8825.023272	8315.366949	7487.915542	7449.544973	7376.944283	5127.460648	7914.390618	8184.106156	4764.185589	6772.153746	7323.136204	8469.972512
M207T58	207	206.9	207	57.85147812	56.54997842	59.75251769	8245.446833	8389.385833	17672.04017	7915.233833	18656.91853	17659.33967	20806.24133	20347.61217	22705.67167	23155.83383	24451.28483	22402.27083	8396.5	20912.07883	17518.223	7930.756667	9374.380167	17425.086	22748.00667	19118.36716	18775.5725	23298.36167	22927.22483	20514.27235	8668.796833	17909.00484	17888.65289	9244.495368	14954.04021	15687.84232	16800.60056	18292.9535	16519.117	20958.64733	22734.60158	21435.62167	8902.995158	18395.96867	18043.177	9968.481333	19505.14567	19237.024	23764.04667
M207T297	207.1	207	207.1	297.1250665	280.6525135	298.5081921	14142.71233	1865.844053	30092.94211	12656.75383	29630.2665	32146.231	29383.31233	30747.9105	28959.96233	29518.78433	31279.48132	29441.17017	11338.72417	25677.58867	23941.85367	11771.95233	12039.13678	24746.98779	35434.395	33553.10126	31251.697	28017.12884	29696.40674	27301.8415	14283.829	37353.34947	35589.62333	12021.72883	25723.99726	24967.77183	27801.22168	26772.07489	26270.27867	27915.52547	29827.34568	28529.5565	12553.73867	28985.36333	27311.54989	13174.652	31843.96553	31577.50844	27251.88647
M207T2376	207.4	207.4	207.4	2376.161577	2373.076562	2378.537952	1235.285055	1051.073454	2146.078856	878.7715517	2792.99311	2284.964785	2437.862055	2311.039197	1743.798133	1960.245806	2312.860325	2317.348613	1233.180543	2737.158185	2814.497627	846.8354969	792.3267544	2742.586223	2277.902491	1720.35197	2253.165575	3195.967908	3073.216519	3404.306857	1261.030014	2465.732029	2079.314183	1025.600465	1761.846198	2157.358087	10908.31833	12215.05867	9460.461333	54925.429	16736.43667	16523.3505	909.5685316	2541.900544	2400.45889	1093.789642	2966.077025	2540.135952	17688.97417
M208T4383	208	208	208.1	4382.568572	4376.370708	4384.902504	42684.27833	34982.00071	73736.44771	44254.66182	114503.2927	86408.11295	61484.15786	55374.77455	55343.89185	59726.85927	49013.7984	53873.60762	29664.453	114450.7414	70051.49524	34819.71381	39297.6864	106373.4743	59865.15509	66821.7312	63352.57405	61729.3456	58069.93971	62083.91381	49602.76304	114041.51	87443.39152	41096.43691	106136.3957	65644.95457	68673.752	49713.4181	56881.75743	67146.85327	65039.95882	56815.43371	40082.3046	88468.39936	27724.2481	37455.81762	118821.9152	67319.01745	63007.52857
M208T47	208	207.9	208.1	46.75163291	44.8463844	47.37520865	5901.462316	3045.811531	10735.16744	4096.424162	11628.73162	8053.845137	9498.970017	7559.86223	9052.48332	8928.813803	7935.777743	7704.280378	2487.426561	10166.98048	6811.848318	3214.162155	2815.655864	8683.314356	15470.524	12936.16483	9247.559445	13564.04968	10723.58879	7320.643058	5712.367158	12814.8045	7169.272837	5688.377474	9891.232844	7015.802124	10158.20414	9535.138178	9377.482187	8124.440201	10481.84926	9452.198773	4784.928357	9519.417475	6706.142135	4037.740614	8253.348884	6456.888703	8741.366157
M208T2375	208.1	208.1	208.1	2374.677659	2373.076562	2378.303458	2177.568667	1794.865653	4292.262129	2140.738819	6499.427296	4863.397545	5464.820118	4400.611354	4520.022657	5995.154258	5438.967452	4515.583178	2126.482479	5994.448006	4270.091962	1612.106893	1975.215061	6045.440949	4632.939282	6019.840157	5304.229603	21082.24878	21225.35783	22343.00183	1970.172791	5478.768939	5068.575425	1951.536552	5732.597549	3867.755485	162008.9892	207243.9367	175831.3667	1136546.577	320612.8332	283446.9367	1997.427679	5176.625876	5426.575782	1676.682354	7119.376077	4410.823116	354928.173
M208T1329	208.1	208	208.1	1328.89331	1323.932894	1337.016127	6743.9655	6731.311765	17676.27367	9805.172	25951.355	22276.677	10226.66972	10888.5513	11439.68669	10460.12635	9855.711328	10144.11599	4747.164667	12381.32938	11239.9425	8503.690333	7675.3355	22224.46383	10878.89463	12147.22172	9473.531878	14028.32063	11724.79194	11914.46078	5707.498642	17415.20783	14707.179	7163.082	17275.50233	14724.69267	13253.44681	12402.24951	11609.77239	10241.9787	9986.84338	9712.730631	7147.608824	17169.66483	15997.61511	5836.625882	16059.07667	15463.56433	9274.273987
M208T1468	208.4	208.4	208.4	1468.291678	1461.416815	1471.905148	663.5634189	805.5525028	2109.250181	825.2518884	1479.565508	1414.783935	1726.221288	1599.097775	1370.826475	1234.55648	1472.685524	2169.827368	415.6368459	2344.869476	1745.970358	635.4014716	682.7721229	1560.678892	1516.265309	1692.602676	1390.067933	3367.121935	3246.904261	3067.251973	776.6843713	1784.989231	2016.606677	616.1965096	1462.566461	1407.517623	43501.76442	48951.65621	42616.96842	63037.83432	40830.69633	39185.276	688.3190231	1601.987661	1967.809637	977.8627094	2497.0254	1540.498689	28293.89167
M208T100	208.4	208.4	208.4	99.98150372	99.91749213	100.0455153	339.8892471	392.3953816	1047.670896	180.7538789	954.4669571	825.9029876	655.5076734	1055.40761	851.5677938	682.2159293	826.0383408	976.5854684	348.4123573	698.4600574	509.7892615	485.3513879	271.835448	784.4581328	1056.783253	803.8528294	658.1874193	1241.962604	1178.084901	975.4930009	302.7014651	1019.346179	461.8071	387.2467279	686.5053016	836.4621601	5639.511979	5250.701255	5666.588814	6019.67268	7479.29375	7573.843313	403.978899	821.7829967	825.8456815	252.8043078	846.7742152	764.1088516	4817.651811
M209T4382	208.7	208.7	208.7	4381.979161	4380.841922	4382.00266	3411.454725	2909.819669	6574.145281	3503.594812	9576.4032	6229.822248	6353.12399	5388.405173	4810.944497	6151.817303	5382.401038	4882.676841	2814.888317	9034.054465	5117.223114	3221.541794	2610.099693	8559.631828	5012.24515	5847.426884	5003.358222	6371.752194	5184.66782	5432.543599	4040.145053	10157.4577	7380.054611	2643.749291	8139.795488	5342.851697	5520.655574	4502.399426	6057.097841	6255.208579	5302.298291	4757.959877	3377.458434	6581.893101	3833.390758	3004.861172	8564.085182	5916.554519	6054.158219
M209T60	208.8	208.8	208.8	59.68577507	59.61903244	59.75251769	2931.515226	3519.474118	7737.480588	3070.990292	6328.903548	6646.373589	5240.42555	4738.436702	5257.98309	5775.723757	5513.530344	5556.082199	2316.730715	4969.384854	5668.46329	2344.806956	2247.088647	5641.937607	8515.12254	6111.25788	5555.709744	6099.654299	5878.654149	5609.998746	2810.514013	4844.632868	4292.020111	2619.904484	5090.713998	4118.383183	4869.953659	5687.558419	5387.02861	5276.871638	5668.929984	5729.809812	2562.926429	5963.244959	6002.592428	2358.512768	6263.758065	5000.835139	5510.76967
M209T1469	209.1	209.1	209.1	1469.272267	1461.416815	1474.406783	1329.987486	1134.537971	3166.015554	863.1014932	3164.289734	2353.770325	3296.816971	3117.462206	4036.165702	3662.630693	3606.689215	4074.563589	1338.672461	3180.171234	2593.262987	1115.832237	1323.141341	2851.719537	3528.97578	4195.603218	3402.68624	31940.34633	35558.57767	34688.12882	1201.249895	3596.741513	3218.629267	1336.927926	3811.312393	2722.142518	823053.6086	907916.4109	797841.1765	1356838.194	842113.7083	795123.2695	1057.664521	3870.514815	3301.298179	1573.08712	3932.170856	2649.095007	555871.2505
M209T100_2	209.1	209.1	209.1	99.96782377	98.66829282	101.0532429	1213.233692	1160.799676	2038.800765	467.480715	2033.922859	1768.565929	3013.969657	2868.763774	3371.730545	2453.638042	2646.981463	1557.257909	685.1245656	1316.733985	1690.175575	678.6813501	629.9310225	1940.042098	2666.388392	2392.21601	2215.189916	7669.567067	8433.226853	8523.792526	728.0492135	2056.267292	2802.746973	1044.691481	2055.096239	1740.745577	109687.9247	112875.7724	118104.1812	116838.3559	136505.9224	131091.2382	981.8559995	2126.311183	1490.993811	700.7787807	2210.943026	1713.852193	68780.74118
M209T2375	209.1	209.1	209.1	2374.993853	2373.076562	2378.303458	1332.45793	1731.117465	4265.435491	1511.331105	5463.470806	4494.850952	9147.511076	7636.521895	8663.963653	9400.390473	8558.083493	8410.132203	2978.073614	7689.774466	6276.962686	2451.870284	2310.548851	4681.839394	10957.25131	9305.186991	9878.115242	9226.71411	9491.258936	11447.3291	1996.849349	5341.238366	3827.72086	1287.423176	4140.365076	4162.897407	27815.50617	34971.20805	30560.22533	173995.4388	51156.20283	44776.31833	1657.679566	5290.506021	4004.530242	2389.413489	6315.484563	5090.16864	56364.819
M209T139	209.1	209	209.1	139.2614129	123.1610062	141.7230475	11000.04417	11302.03383	22981.00882	8776.0455	20566.48588	18415.85294	23893.874	24455.68824	24805.48767	17058.18267	18140.67353	19335.15567	5201.560333	10530.12567	9617.167647	4380.261333	4493.185882	10109.66824	22053.86588	17080.88	21040.64118	26726.27118	24882.36713	24371.20813	8172.122941	20226.25183	17666.51824	7758.594333	15680.99294	14777.73733	21001.5371	20232.62058	20786.59758	17839.9344	19223.66189	21957.62032	4469.164833	11454.51941	11791.70867	5744.8595	13814.00647	11952.66471	12076.07248
M210T1468	210.1	210.1	210.1	1467.862653	1461.416815	1471.905148	1428.779106	888.4980023	1985.754495	1239.266637	2949.295348	1903.271522	2379.92148	2950.493236	2466.074432	3192.560368	2918.517857	2759.133936	1157.94392	2841.54529	1904.316118	699.3680627	1324.543034	2753.384705	2646.72691	3225.951311	2480.217936	6918.570228	6954.032923	5019.26809	790.6188754	2893.068536	1880.593288	842.3236691	2882.07541	1880.431687	110022.3364	115120.8499	110684.1695	176094.1602	112749.3943	101131.2592	1175.17882	2805.235199	1981.905694	986.4909097	3375.843138	1961.146277	73510.494
M210T98	210.1	210	210.1	97.91969269	92.67151702	100.0455153	2050.592721	1990.008669	5480.148018	1592.661036	4602.035318	4327.697402	6507.122811	9497.151667	7714.848167	4348.044742	5028.909603	5140.587293	1325.783023	2316.274997	2374.57255	2112.89726	1603.383219	4672.89997	10738.97833	7053.958152	6633.379859	6418.617978	6500.824608	6777.583348	1407.572189	4303.91255	3522.685765	1368.148637	4309.976683	3748.351275	23333.14822	22670.3925	21839.21533	20799.33	21256.55118	21741.99588	1490.400824	5182.589486	4478.853248	1230.50499	4023.22021	3676.818995	15141.81833
M210T2948	210.1	210.1	210.1	2948.383626	2947.496913	2951.69634	3893.273588	2850.758821	16364.69338	2984.847954	18527.33588	12896.28384	18788.273	7393.547229	6815.203982	6301.643246	5542.197637	6457.235232	3468.251553	16469.10401	12278.40864	2803.476501	3016.692459	20971.18767	8304.817524	7388.209934	8980.664667	7178.205774	6292.305529	7222.836336	4071.074412	22355.66155	19674.62235	2667.933582	24353.12764	14122.62677	7703.057595	10070.62609	7721.386649	21405.98717	6953.883552	6491.815153	3196.731531	16639.34593	13482.09341	4039.397422	24996.85196	12981.72388	11080.0447
M210T2896_1	210.1	210.1	210.1	2896.24924	2893.588786	2898.505956	5075.934947	7958.926162	30860.28563	4682.744543	30333.75713	27424.74349	10861.74983	11287.18257	10762.59248	11272.47765	10584.31211	10538.59267	7352.322819	33324.85637	31828.732	9289.652421	8470.264748	34093.98177	10065.59956	10406.94063	11699.98283	10933.71933	10810.95501	10233.48215	6023.187752	34674.28632	33675.62541	8505.165436	29732.18816	31420.84168	10779.56732	12102.24941	11201.841	11808.70929	11117.10189	12103.5765	4971.943158	33320.33766	32666.66401	5936.488089	26155.82932	33906.59004	11198.94964
M210T2950	210.2	210.2	210.3	2949.968159	2946.374447	2953.740073	3638.061944	3017.118875	17045.60059	3216.071176	18014.57015	14378.47706	18374.17724	7645.754118	7146.148	5933.955833	5242.520588	6595.838824	3814.439813	17739.89941	13084.42824	2926.78	3000.05175	22138.53647	8843.7815	7592.129412	8345.988904	7292.909333	6823.038235	8016.893529	3801.640704	23469.27588	18949.43384	2490.243354	26872.84683	14432.10176	7476.645515	11016.97817	8126.965294	20776.48432	7015.926229	6648.006167	3135.634118	17398.39471	14059.55118	4260.164176	26222.299	14257.11588	11496.85471
M210T2896_2	210.2	210.2	210.3	2896.064296	2893.944031	2898.903499	4695.056809	8709.720667	33740.995	4999.918895	31920.59	29491.78884	10959.21721	11771.95233	11975.63178	11072.67147	10968.9985	10040.57397	8170.908947	35202.96367	34193.63105	8954.564659	9475.925263	34836.06033	10538.52716	11313.25284	11595.34518	10560.94239	11605.43467	10847.63817	7074.1785	36964.09967	35362.4255	8812.735833	31389.99133	30447.45913	11036.7345	11798.37969	10814.15813	12090.96	10570.88702	11491.02776	5128.179667	35747.674	34188.33483	6234.495579	27094.4	36110.11937	11891.9015
M210T3138	210.5	210.5	210.5	3137.516469	3135.382312	3139.205122	1761.788003	926.1537994	2338.58111	907.976999	1817.616523	1445.066549	2126.481339	1457.089442	1515.267786	1297.824616	1448.975789	1402.570711	1404.10814	2847.606743	2302.349404	902.8837194	896.1316187	2693.210646	1891.671112	1901.195777	2208.475693	934.5342901	1360.013863	1656.120334	2586.63795	6080.717167	3793.949845	1761.136	4752.809333	2842.075241	1630.914808	2444.978936	2230.554683	3492.407666	1155.06196	1345.539971	1596.602252	2926.052831	3467.923471	1568.894683	3732.646001	2473.164038	2224.898666
M211T2303	211.1	211.1	211.1	2302.552045	2300.705377	2304.813007	5321.583819	4409.904921	12986.16695	3051.067881	7951.201894	7331.688652	14492.5064	12331.24688	13748.91137	11712.68333	12233.2086	11462.85308	6225.022446	16106.14574	15867.02496	5536.006833	5039.209334	15027.42042	26615.20736	28411.14132	27966.48998	23355.47078	26426.93535	25703.8285	2543.751299	4483.298644	4950.14452	1211.654834	4445.628456	3742.956325	9456.039208	8124.550861	8700.835941	6500.296298	4782.433567	4559.355377	3233.07892	5846.335217	5776.579851	1456.359773	2950.285501	3815.875341	7871.597484
M211T1466	211.1	211	211.1	1466.137018	1461.416815	1469.863624	964.3524797	1386.148933	3123.861251	1400.696738	3129.011614	2645.1305	3071.862682	2738.225924	2341.728774	2150.552388	2145.36152	2646.392088	820.1433071	2842.895934	2943.160272	972.3380951	1095.540903	3212.494977	2194.172438	2673.472959	2838.288362	3016.721071	3184.994709	3119.539475	956.936476	2774.363205	2024.866414	1232.408687	3409.714009	2098.606146	12580.55083	10499.07166	11997.739	17406.63263	11924.44118	10909.80529	1485.787981	2230.740604	2393.527692	1078.562916	2439.304361	2352.245746	7898.300757
M211T3138_1	211.1	211.1	211.1	3137.68978	3136.605971	3140.222805	20210.729	14575.9405	33890.57867	8339.709663	17867.49631	14773.50383	27583.29827	11973.78045	11935.18107	11121.2077	10836.28147	14445.63	10899.97626	30849.54202	25699.46413	7276.51147	7650.178559	26610.11665	22901.82383	20771.15794	22428.87402	9967.418918	11396.582	12908.45195	24489.37765	69522.53512	50229.51942	19053.62078	52285.19958	34777.76667	16938.12821	19897.4165	20599.61078	30039.22502	11138.26926	8434.463974	16833.3483	32765.01974	35173.11053	16167.70581	44612.69236	31427.38284	18778.03704
M211T3236	211.1	211.1	211.2	3236.378183	3234.832806	3237.672559	9582.119474	6114.547158	13092.72295	8078.929167	11983.99979	10928.41432	12224.86084	6388.336609	5655.764408	4627.610044	5351.351412	6587.594117	6268.402333	10668.35368	9928.968667	4799.348	5726.514333	12344.886	8967.639684	8505.747462	10325.5065	5932.002916	7635.443156	5525.441999	7032.0096	14907.56467	12957.25179	5915.610667	15881.38	12838.79433	6902.742064	10585.16117	7779.707091	11548.988	5689.463211	5047.424133	7774.068842	14189.28083	12469.06867	8873.691789	15357.63137	16324.376	6694.751871
M211T1517	211.1	210.9	211.1	1516.76256	1513.588554	1520.757645	4388.728333	5090.046526	14564.65117	4034.553529	13507.68733	12412.622	8591.629985	11968.03011	11093.11221	6948.449169	10273.61263	9728.522526	2290.660085	7657.875525	7136.113483	3442.080411	4164.352833	9435.060333	7813.041954	8596.919482	8754.120087	7521.496948	9115.447184	8357.833628	3647.086825	11626.96353	12065.95	3148.320173	7821.783001	10211.27294	8660.496932	8740.603805	8803.013858	7172.653381	9910.618475	9452.06	3435.143449	11625.11874	10112.42033	4319.581167	10669.83117	10709.41824	10487.79067
M211T2301	211.2	211.2	211.3	2300.851191	2299.020066	2305.392997	6092.0065	4384.631105	13418.78383	3049.98026	7510.726893	7010.077107	15124.79032	13303.59189	13176.94228	11444.3818	12449.31233	11810.05383	6852.625333	15627.7506	16284.86333	5321.020441	5396.301333	14280.4891	27468.18842	29580.87567	28691.66232	23501.56967	28068.105	27246.63663	2281.11044	4063.860973	4650.319794	1406.290037	4214.411659	3634.763292	9686.248	8146.665167	6767.720235	6155.797212	4446.776215	4753.726117	3228.314055	5832.513683	5324.632289	1468.76367	3221.973244	3783.671246	7500.950654
M211T3138_2	211.2	211.2	211.2	3137.743637	3135.41989	3140.174091	20219.97112	13956.75945	33544.31688	8593.951579	18690.9025	14380.96531	29014.99783	13510.42568	12370.287	12133.211	10587.25835	14693.06733	11296.31895	31976.61932	26335.19233	8019.610316	9182.404421	27535.924	22386.17606	21520.29167	23543.75832	10476.50133	11086.302	13608.41589	24788.55367	70500.4755	52133.81726	19050.75	55003.04317	36869.59178	16662.59234	20047.03367	20389.39025	30680.1745	11044.65994	8680.146471	17007.38067	33855.2995	34492.34904	17484.89842	45145.76337	32205.64567	19880.516
M211T2897	211.4	211.3	211.4	2896.837322	2894.713718	2898.214444	1005.385104	2031.796832	5470.878653	1005.020217	5647.489	6595.793	3067.679515	3467.509715	3168.307022	3235.493298	2721.480379	2754.841943	1256.311517	5863.524684	5640.606078	1857.030381	1715.12326	6304.452355	3235.61373	3290.950595	2986.817527	2915.991089	2926.711627	3769.269395	1289.25757	5780.827374	5497.905333	1726.605971	6057.461431	4714.740588	2875.038923	2767.142308	3031.103284	3411.683594	4038.682731	2800.967002	1073.038472	5507.7835	6405.2855	1241.574291	5721.461249	5029.432941	2996.667153
M212T4381	211.6	211.6	211.6	4381.327206	4373.566103	4385.410678	3292.307381	2919.840121	5147.8752	3729.8016	7006.447089	5272.963207	6000.668542	5261.41171	4906.841042	5570.436268	5023.722105	5551.806118	1762.470615	5828.082105	5926.946484	2269.181854	2425.171916	6509.804108	5790.1536	5533.224471	5546.896319	4242.802562	5303.221273	5871.927545	2603.585105	7095.292479	5905.971655	2752.243018	6938.7065	5243.943944	4681.480631	6491.623824	5601.015	6275.083046	5206.584242	5559.298272	2962.231865	6727.145	5266.306313	2790.103225	6163.799519	6149.598965	4650.396852
M212T47	211.6	211.4	211.6	46.70438583	44.87479277	48.03163261	2997.791629	1660.237432	5754.777647	2221.176333	6269.8135	4851.624706	5250.951167	5269.296333	4831.553255	5015.321176	5303.164333	4610.252842	1613.027	4816.311833	2904.880455	1748.4355	1558.90989	3975.118412	7097.377615	5471.093167	5273.529833	4693.238197	5101.3675	6139.986167	2875.957667	4182.552706	4447.997333	2189.957352	4597.581	5119.712667	4865.672421	4391.686655	5150.794118	4326.637	5610.798667	3792.194708	1923.495889	4089.418941	4189.753833	1663.483523	3945.888854	3467.2365	3539.206
M212T4382	211.7	211.7	211.8	4381.55411	4376.604464	4386.941537	3548.545776	2971.898526	5334.195234	3622.395708	8887.527667	6142.912143	7123.065356	6037.158632	5925.452	5871.8645	5906.603253	7393.331947	1810.555951	6388.392168	6319.165053	2310.285085	3409.305455	8547.480391	6320.531377	7837.5271	7015.150881	5143.642722	5940.013362	6224.911084	2621.834711	8039.280857	6664.86145	3128.51955	5976.856302	5876.2368	5543.231779	8906.023095	6100.917679	7499.695485	7271.619143	7249.227672	3475.681895	6021.750524	5627.8656	4019.002667	8430.451905	7321.0462	5776.153038
M212T48	211.7	211.7	211.8	47.78951222	46.50234912	49.01273993	4319.554316	2480.831	5435.155122	2072.452754	5903.699211	3970.592901	4821.405596	4890.487799	5938.189333	4618.783589	5057.688878	3839.132752	1767.975041	3875.795187	2674.093093	1617.609972	1866.9735	3786.08321	7564.246196	5134.292278	4588.411909	5596.687	4038.219071	5690.200808	1944.285989	3934.222871	4030.870562	2384.871667	4151.639902	4656.633331	4051.167359	6230.262105	4149.094844	4350.502186	5091.863525	4394.373	1411.587995	3978.712352	3173.344263	961.8149292	3059.956528	2997.695324	3480.817048
M212T1702	212	211.9	212.1	1702.374329	1697.069268	1706.528171	1769.172738	3275.317833	5396.596377	1639.619437	4115.574233	3425.232743	2570.332241	3272.039114	3038.626332	5313.539082	5777.103852	5092.522579	3234.394	8434.543167	7604.777167	1975.82742	1606.132532	5019.798266	5865.857126	6944.399412	5663.109085	7064.300333	7356.411833	5616.224816	2363.675842	10214.42644	9371.557833	3492.661765	7895.4775	7795.284667	3693.294516	2891.931821	3648.317788	5411.178212	5909.013401	5598.012481	3221.6935	8932.685	7697.914167	2055.793381	5827.820192	7984.381	9148.5935
M212T3138	212.1	212.1	212.1	3138.03953	3136.80167	3139.214105	3930.909368	1912.556636	6719.269946	1508.548164	3539.864278	3600.869886	6889.799537	3427.119461	3173.377329	2742.81077	3415.745263	3568.637576	2488.130838	5921.727659	4484.858208	1690.445842	2122.861244	4941.151721	4810.449575	4329.746526	5502.283449	3472.547628	2746.860813	3523.301033	5009.641667	10782.7992	9614.2785	4328.048167	11062.06674	6576.295556	3736.443029	4578.602849	4330.873848	6435.463702	3353.191469	3228.126235	3776.383777	6186.47139	7273.107789	3126.572001	9090.679158	5548.747383	4309.271458
M212T3137	212.2	212.2	212.3	3136.939572	3132.989854	3138.851219	3642.198526	1892.918657	6907.617895	1396.118631	3281.807611	3737.362414	6923.871083	3373.590035	2904.566944	2843.69452	3569.557096	3581.417418	3021.401737	5653.098526	4560.865397	1930.883261	2035.621971	5018.909474	4863.703199	4309.89831	5527.739802	3397.300874	2738.39899	3744.23223	4789.425005	11601.20117	9564.092059	4125.554076	10600.12595	6461.181454	3520.973248	4818.025329	4176.949414	6480.654581	3316.343211	3349.040371	3563.87908	6502.615579	6601.419961	3482.759333	8709.929461	5344.054947	4211.365719
M212T2301	212.3	212.3	212.4	2300.5313	2299.705099	2302.914061	1434.303702	1618.116237	3521.218612	1141.81622	2311.223375	3267.97255	3718.785151	3241.4407	3265.369647	3861.679668	2913.435844	3760.854126	2249.475784	4109.003908	3517.570083	1090.626482	1869.587137	3656.030542	4960.270364	6018.625833	6132.930333	4394.373	5842.193684	3851.100588	855.7671394	2020.691711	1973.967522	810.9347235	2365.122311	1697.160268	2623.689061	3541.737738	3258.155746	1918.171121	2181.783319	1632.277939	1157.709409	2474.527634	2412.345771	1073.165432	2291.44469	1578.119822	2488.049082
M213T61	212.75	212.7	212.8	60.78780629	59.36605149	62.54823374	3877.582104	3693.608593	8636.34	3613.90628	12065.53696	9183.872667	9760.979158	8917.086661	11472.71368	10219.9104	10499.01474	10701.20942	4562.301833	7989.955735	8164.039863	4271.574947	3441.859412	10977.80668	13207.81844	10120.71657	7774.560845	11652.2784	13761.84509	9034.232842	3683.866067	10895.67378	11687.47952	3852.906817	7423.367104	7647.02185	10610.67609	9610.343684	9329.4432	11732.36674	11368.2283	9617.090023	4222.1608	8696.873429	8140.845118	3749.230874	7717.279862	8392.974216	8965.097327
M213T60	212.9	212.9	213	60.41870678	58.53204574	61.000622	3995.970596	3772.709899	8319.636654	4145.691255	10387.4346	9285.941135	11045.91148	12138.85567	11815.39721	11168.49323	10574.69549	11269.30474	4694.535128	8916.278534	10904.08483	4715.345649	4635.715146	10544.66192	17399.97857	10588.17281	10343.75204	12060.92426	11916.52664	10892.72548	3912.332419	10762.6325	10468.43295	4933.330113	8659.438757	8485.538083	9381.28746	10448.48381	10023.21384	12185.34827	15277.1099	12921.15067	4763.58263	9379.766393	11539.03811	4249.329727	10365.84793	10602.16882	15301.6416
M213T2433	213	212.9	213.1	2433.048573	2430.746883	2435.167444	2227.532191	1648.939256	2107.757619	1586.352737	3923.982979	3203.097267	3107.750145	3632.800611	3471.080869	3777.13895	2845.575684	2869.016178	892.9740053	3207.703249	2575.094826	1861.973081	1316.963809	4096.104707	3361.394227	4018.321199	3984.783424	3959.883338	3349.540701	3919.026907	1333.927357	3419.246244	2912.711219	1276.109876	3272.99892	3089.857695	2804.565533	3029.162233	4020.943362	2844.603636	2921.461063	3164.926283	1951.758959	5614.596809	4364.954965	5910.1056	13500.6315	12497.21432	3058.287305
M213T2303	213.1	213	213.2	2302.731344	2299.705099	2305.234766	5973.925176	6871.184053	15342.204	3468.636082	9060.189443	11752.196	11664.64997	11406.59175	10312.89748	9285.141128	10490.82366	10520.10123	6560.6688	21350.0448	19261.01383	6275.425085	5956.5345	19708.23116	20406.88117	19374.50932	22059.22021	17748.24317	18486.28333	15792.36617	3086.627839	7423.941422	6890.524836	2479.243312	5987.789069	4903.020086	7547.945566	6871.05505	9738.895406	5988.973556	5534.165795	5138.962787	2518.330359	8490.983659	9152.208385	2577.268518	6259.503638	5063.488201	7528.050306
M213T1779	213.1	213	213.2	1779.06221	1777.762767	1781.468205	1229.467562	2426.267061	8681.651922	2170.271499	7618.368522	9312.8139	16991.33793	18656.91853	20315.02905	18886.0896	18241.45844	18926.44968	2471.146073	8245.17178	8518.770649	1791.415169	2698.586001	7817.284025	20184.3936	18867.18105	17296.56232	16049.1985	18802.26779	18555.4305	2245.289321	8532.575798	7574.784853	1906.410768	8982.143345	7957.170023	21188.53579	19444.34463	22056.39789	19170.58	22107.337	22730.8042	2065.446425	8662.532198	9201.880894	2253.346784	9632.622359	7106.712136	18576.48253
M214T1192	214.1	214.1	214.1	1192.01629	1190.682134	1193.749036	1875.113483	2263.435471	5419.323317	2691.008357	4335.010333	4860.695029	9490.095833	8966.553	10019.28333	3572.554546	3689.477382	4956.21156	2006.358995	2358.67047	3045.010164	2293.381018	1095.654762	3565.163777	4026.202335	2640.979202	2425.673568	4680.425899	4360.340121	3881.361547	1157.064361	3796.01608	3509.87503	1794.294774	3373.818916	4773.870367	3415.643125	3817.509498	3391.802219	5183.190625	5266.272978	4722.161523	1944.598134	4319.150064	4034.947411	1652.78835	2854.448597	2934.285084	4098.022826
M215T4382	214.9	214.9	215	4381.780933	4374.968412	4384.902504	11369.63555	9394.295	18102.2322	10515.94863	19575.42786	16963.43415	26802.9216	22975.7472	22579.93747	23767.4304	23180.96105	22736.01279	7734.556421	21235.59429	16263.08031	9306.933421	9716.046429	21033.19075	23552.76905	26001.99537	23728.48725	23544.3019	23823.8784	24081.27475	8754.7746	19377.9118	18112.752	10269.2331	20520.9433	15528.2946	23302.45032	24406.88605	21838.9574	27082.3392	23734.26463	22522.752	9547.894316	21284.37545	17917.15564	7078.5046	20368.65305	19176.11735	21618.1728
M215T46	214.9	214.8	214.9	46.3649548	45.28453517	47.40969212	20982.94694	22013.11381	39547.4688	16917.31575	34233.99756	30509.87375	30918.05634	36730.17263	36325.37744	34980.37763	32464.36844	31942.22906	15238.00263	28857.37319	25861.42213	13229.88281	16742.3285	28598.02813	47307.96563	41186.50538	39636.3744	39437.04588	40180.74169	36343.43882	18188.79569	28839.33193	28648.7712	20074.14219	33851.67753	28207.0656	41645.55431	33108.70883	40891.98019	28236.45069	35007.32831	32018.42625	16507.34025	30668.16073	25390.3104	11547.74731	28091.09838	23478.4364	29273.6735
M215T92	215	214.9	215	92.19730855	88.25216902	93.82620386	27565.92118	27872.14647	76012.4925	15676.75941	43016.5935	44355.79067	60690.46647	58223.73	59085.95882	39563.74353	41498.79081	38591.4465	10154.90525	22027.22569	24031.45875	15537.05294	14875.21118	36086.354	71697.47653	52470.36353	61908.31176	48750.50235	50057.25176	45777.15353	17250.22118	48692.30583	58150.82289	20907.99059	43621.984	45068.42983	53023.54471	61121.44567	59610.91647	40194.53941	44550.84118	50057.46344	17793.52412	51946.45617	54184.5665	13013.86941	34054.51059	36642.35367	44445.97253
M215T1997	215.4	215.4	215.4	1997.38311	1995.541871	1999.660888	533.9236594	562.2953012	1197.113264	570.9362757	1903.593233	1280.00563	1618.260572	1781.189742	2138.858988	1796.69962	1147.274332	1891.087058	448.3378716	1249.737006	1271.808279	451.5917183	873.4046808	1704.789364	989.0333247	1396.371482	1492.18638	2026.098038	1939.42927	2692.436053	569.7562115	880.6352765	1302.903844	605.2148698	1097.541158	1090.804065	3212.771178	3494.379271	3349.487555	5308.538144	5835.355526	5414.6465	783.6791505	1314.980441	1220.792932	467.0503134	1661.462857	914.6009077	4765.542941
M216T49	215.6	215.6	215.7	48.84362969	45.8228704	50.66158759	1351.136783	1772.499529	3813.039807	1385.771802	3367.4154	3150.195594	3006.927321	3406.791388	2884.110087	5377.956167	2471.699302	3068.821326	1795.016471	3523.706143	2855.639002	1348.00831	1250.134369	2337.45932	5421.74	3492.048012	2995.443394	4165.738105	3753.729412	3191.280689	1808.407662	3464.614555	3047.76475	1709.678808	2631.818783	3152.150555	3777.101435	3330.345768	3175.370209	3704.042258	4391.550667	3314.185839	1203.066648	2947.508562	3572.08342	1980.929471	3114.61413	2924.70124	2758.182559
M216T1997	216.1	216.1	216.2	1997.310832	1995.357646	2000.578278	563.5078199	925.8847441	1737.926785	534.4463777	1591.505619	1697.736243	7002.209	8169.300588	9257.253333	3516.823249	4737.451769	5516.377269	825.4444925	1629.752163	1170.368556	578.2062187	767.4089671	1548.528737	5324.035917	5358.399252	5125.831076	14183.63617	13482.81711	13823.78867	589.2667955	1628.265225	1295.883888	629.1977435	1406.312327	1493.345952	37577.95717	39027.22533	40744.61517	60848.51824	68658.903	68599.634	673.3214805	1423.272948	1402.853381	482.5030592	1705.099439	1495.724254	58447.17956
M217T68	217	216.9	217	68.02570946	65.41856874	70.02157302	44733.70526	49360.9536	112330.9907	32776.96442	86723.2475	86650.73937	44366.80421	50313.88889	47560.55017	48949.13817	52708.15853	50076.66033	37522.92167	85242.93367	86572.83844	31319.433	31145.8595	77718.593	90891.83383	66691.73667	69374.3645	52793.15617	56469.58921	54237.85368	23035.74147	62086.71389	60183.436	34844.48789	76864.35937	73226.39432	66283.9095	67640.04067	68702.64917	61119.0395	66928.81267	68202.95878	25138.523	64782.42817	65816.81333	24465.3965	55745.31683	60111.4665	39933.19433
M217T210	217.1	217.1	217.1	209.8165692	205.0103539	216.1872192	3263.58193	2322.565378	9214.072881	3924.753566	8775.758136	9189.218184	11658.57628	12452.6094	11366.52508	10823.51515	10093.02015	12623.92602	4407.410657	9116.602756	9694.988587	3558.680072	2766.490613	10765.81336	15139.62887	11628.35733	12039.39309	13713.02997	12751.85298	12729.14482	5605.12281	12203.02159	14997.87933	2558.458604	6366.09112	7202.796883	31373.05733	32019.37167	31337.77817	37638.63733	41668.92933	37422.72883	3150.92297	11842.4575	9694.06938	2383.586804	9023.641331	9917.309095	28549.31283
M218T3057	217.6	217.5	217.7	3057.403986	3015.236466	3059.73868	8556.169421	6773.6	15140.31305	5458.392667	13012.36783	11133.03984	10703.69917	4075.128016	4835.694153	3306.727177	4078.48532	6143.763534	5818.469222	13480.87517	12718.84517	6931.607579	4697.806471	17080.76133	5137.864567	4935.14513	5228.621855	3430.421145	3237.689952	4214.839531	4320.992333	14914.10241	12126.15517	5025.1645	16938.2335	14581.49453	6045.484261	7676.8	6446.654375	10624.67383	4365.624323	4092.777571	5410.492875	15662.44147	16025.83956	5273.566471	13947.97133	8373.863	6011.224385
M218T87	218.1	218.1	218.2	86.96995419	78.81955093	87.983249	81513.60678	77179.52733	138659.3776	58907.74133	109826.8682	106967.8445	124312.494	125161.4747	115228.8142	77725.88633	77274.0755	74252.76767	72966.096	125541.0812	121141.6025	55901.60884	55297.63326	90527.75283	151588.5765	119573.2159	115120.1543	129380.8533	127374.7257	122332.6272	38332.93133	76016.90765	78462.82294	32343.80211	51126.56833	48850.3565	115410.2453	119823.5728	112410.0841	69000.88471	67763.28294	70611.95767	38828.52059	82079.06906	71903.67471	28458.66205	58395.89353	59427.05067	73022.73765
M219T61	219	219	219	60.99833789	60.15578615	62.23041387	127915.2025	125606.5338	256321.491	155641.8052	316185.3776	306789.0445	512838.1556	540431.676	513134.068	551892.3193	535150.5747	533332.9794	197892.1352	420235.5552	386069.799	189494.1876	208567.6488	395036.3806	581522.9935	446815.1612	433339.6488	443359.19	468788.59	449822.3782	203426.7308	424278.5477	411589.337	180245.3371	354260.5257	347711.4667	426669.2059	422164.7306	416419.8312	463923.864	476566.9947	476379.3082	195425.4158	380251.5588	376506.3225	210214.4918	438178.5393	425071.4231	580809.3878
M219T2725	219.1	219.1	219.1	2724.944643	2721.363765	2726.865302	7837.512544	12645.38589	25505.4444	8669.451844	26157.22274	24291.672	12306.5383	9884.653342	11106.97713	10259.66266	10549.36677	11526.38086	11167.90358	28048.17432	23761.96284	13379.687	11735.18905	26906.48234	10459.22168	10799.28688	12395.55203	9855.36555	10860.77027	11623.10497	10600.61811	26589.03705	21325.79753	10260.07677	24326.44705	25113.122	11363.68325	9428.455203	8952.732126	10498.68624	9285.375016	9779.855449	10143.40295	25626.17195	22772.95805	10057.89676	23723.12283	23947.79449	8990.663294
M219T2723	219.2	219.2	219.2	2723.441994	2721.188789	2725.26827	7116.007215	11835.66279	26138.87768	8670.477474	24880.77841	22812.95324	12489.01338	9598.862027	11070.62115	9826.016011	10051.04872	11174.86323	9995.648838	26406.39217	22314.94928	12020.71203	11224.01422	27143.22326	10635.03111	10158.90534	11569.96897	10246.14455	9736.91809	10666.73785	10384.2909	25004.19589	21724.91083	10898.37242	23642.10604	23546.52273	11187.97398	8696.621007	8959.499347	10564.94233	8749.977314	10770.00538	9312.959906	25258.53664	24134.3424	10160.33684	22730.27634	24389.1935	9185.760384
M220T61	220	220	220.1	61.16423653	60.2187245	62.29242171	12635.50779	13163.28084	26810.7555	13820.96633	29856.05317	28300.77158	41528.03633	42663.80183	41457.25433	42597.74278	45599.34529	37980.40353	17162.50232	32665.686	32717.89917	15229.216	16706.80217	35188.82611	49082.90512	37151.83622	37768.46467	36938.43553	37587.83533	37635.815	15964.5285	35908.54944	37137.67317	16565.58253	31910.55689	29819.36283	36320.60767	35186.27412	35097.12617	38543.19517	39367.3165	39775.14367	15517.18867	29815.12933	30320.327	19435.9985	36789.115	34055.61467	43500.62367
M220T1469	220.1	220.1	220.1	1468.668196	1461.416815	1471.905148	427.7866296	1137.349713	1536.696379	746.617877	1434.602454	2348.119008	2023.368356	1992.458823	2429.330629	1563.024463	1978.591262	2334.760245	447.6089109	1296.972606	1261.210091	649.6162697	637.5392573	1463.859808	1624.063404	1805.348899	2235.78285	5218.827939	4448.835877	4985.344566	886.3253709	2576.369264	1898.635881	1172.991732	1801.47075	1697.466254	81985.45137	88250.12983	81032.91979	144271.1385	79859.33283	79040.85617	990.5112181	1153.046476	1973.44806	816.7783301	1675.961074	1283.045484	51006.61917
M220T233	220.1	220.1	220.1	233.4844991	219.3499776	240.198469	40609.14317	1105.097179	81878.71233	35335.39368	81508.98667	74805.945	59211.14217	61988.31817	61329.30333	49174.92483	54710.93167	47693.19983	16087.3	35513.42033	33248.49783	27687.95053	26848.28026	52018.42567	47434.95633	39854.169	33486.89211	57457.062	58093.49817	62551.37367	27643.34383	65593.849	60491.07033	36091.99867	67098.15267	65049.13867	37510.22117	36885.07433	34796.54767	59124.07621	62496.33817	62061.69883	26607.5475	56505.93567	53769.6835	16942.36168	36537.92733	37042.89474	34390.07433
M221T59	221	220.9	221	59.31783221	57.4211835	60.68017832	29192.62337	35266.15105	57898.39726	27415.97558	58596.28347	56861.19621	68480.67032	67298.12	73813.89483	73792.72733	69766.23516	69121.09158	28540.66842	55025.62183	56435.02653	26803.69967	29128.79647	53052.48105	88245.34779	69716.84463	64543.941	74149.29158	72064.04817	68085.26305	28547.72421	61368.816	55879.70321	28678.4064	50837.27917	57424.24821	66289.55417	65583.56316	66855.24156	62659.15858	64082.4895	66682.51979	26874.09095	54139.07263	57307.12211	27826.62253	59425.27011	58959.9545	72368.287
M221T1467	221.1	221	221.1	1466.814023	1461.416815	1468.001225	1232.602125	1904.901011	3275.414595	1330.505735	3405.9357	3512.28498	4549.21268	3762.848695	3687.098839	3198.332973	3524.698574	3062.281481	1862.696804	2743.565592	2968.205311	1825.227697	1494.168999	3064.525653	4092.064826	3727.641527	3868.850354	4118.470533	3300.38054	4349.240732	1739.198367	3858.310876	3386.37699	1472.658727	2711.159454	2943.097091	15215.199	17042.55389	15741.46632	23563.51453	14625.33133	14787.71824	1657.853352	3559.44287	3783.380254	1581.885611	3361.763926	4009.513461	9360.147018
M221T3425_1	221.1	221.1	221.1	3425.302165	3423.9135	3427.110867	28838.65157	11242.83344	23493.05257	17389.69874	11753.53411	12838.79433	41976.64758	9426.153408	13224.04283	6841.81301	10269.08596	11142.99723	8897.507359	17210.06775	17676.16379	7458.747954	9353.503368	25926.58066	16992.56814	15120.51001	16984.05005	8270.784314	9300.01681	10902.10932	18965.80344	34042.51421	34682.3222	14610.9267	38362.94521	25578.08476	14674.38644	18480.09819	20770.83305	53384.05833	9429.638406	9132.739683	20435.97219	23866.81685	23929.77545	15572.22417	29271.64821	19950.68914	15954.55116
M221T172	221.1	221.1	221.1	172.1547459	171.4545883	172.8099977	1751.552984	3319.431315	2703.382947	1738.204265	2092.503391	2169.944685	13402.14441	6880.725656	6522.641463	19063.12886	9711.278523	10470.0364	2606.850156	2070.516467	2254.201221	3201.070846	3433.845797	1624.966594	31124.3244	21081.16985	13818.57525	14984.926	14416.92674	8826.521929	1996.983878	2189.528542	1796.789164	1565.279506	1992.965187	2583.820392	9660.461004	8574.879093	6847.653177	11173.55357	7741.255363	5233.659971	2448.518315	2099.088403	2079.747929	2585.361125	2242.993008	1581.991577	8388.319109
M221T232	221.1	221	221.1	231.8073745	219.3499776	238.9750116	6820.1685	4164.134381	11213.13033	6130.108	10690.99867	11066.369	10371.97304	10041.60422	9868.119222	8930.946194	9367.043903	9696.068529	3230.491222	5437.702944	6263.587616	5271.935094	4233.432985	8000.875555	9770.651581	7715.906207	7524.808096	9999.388765	11056.50811	10191.1611	4480.687246	8510.555402	10177.23455	6114.627647	9721.527167	11919.50675	6745.040845	7259.603527	8278.194597	9973.807861	9468.098811	11003.21471	4473.269853	8448.486337	8490.28178	2157.568273	5491.231122	6769.774403	6939.509525
M221T3425_2	221.2	221.2	221.3	3425.443915	3423.727847	3428.056049	30259.45874	11501.00833	24747.62983	17077.72087	11206.23278	12728.44962	44102.91768	8778.867833	12584.81805	6609.365003	10129.66749	11846.67053	9289.710167	17907.59368	17470.19164	8236.928632	9079.121258	26968.63853	17869.6035	16359.55347	17729.898	8251.199924	9161.294	10548.29972	20061.02063	34692.07589	35173.32917	14976.61874	39712.80547	26600.49167	15516.25974	19500.10705	19987.3773	57771.39305	9804.786	9600.401119	21562.49263	23921.94863	24411.77217	15397.31464	28748.89777	20827.40883	15830.82017
M221T2789	221.3	221.2	221.3	2789.442225	2786.426084	2790.938553	3089.988678	3904.843733	5956.464863	2287.372321	5934.217898	5195.355741	7914.382015	6031.623441	6323.757055	7262.222991	7083.604907	8022.153308	4854.413333	10220.12866	10344.17316	4379.975182	4291.2986	8311.771667	10269.52384	10267.64867	10554.38062	9746.867579	9347.632941	11149.55853	2083.875547	4109.478187	4495.175989	2784.516356	5570.266313	4701.534918	4661.405944	5529.972909	5761.897371	6509.55853	4559.407835	3994.998936	2715.490515	4776.281135	4893.918817	2981.123449	5824.940531	5561.761466	4935.360993
M221T3236	221.4	221.4	221.6	3236.467514	3234.559438	3239.856826	3062.231667	2994.877184	5246.10054	2109.681053	5146.4521	4576.385053	4282.568326	3471.681372	3352.26181	2386.069375	2362.200789	3136.474699	2350.450821	6231.712	4425.418667	2126.642941	2318.754347	7113.646947	3906.65924	5289.690971	3840.702933	2699.924137	3230.884839	3893.875254	2689.931856	4486.13	6195.064706	3119.487029	7495.006446	5023.753333	3255.059158	3995.656137	4587.497748	6044.366207	3600.578791	2623.447966	3015.494613	5842.23	6024.2705	3947.033167	6989.557059	6347.471765	3611.837365
M222T60	221.75	221.7	221.8	59.65483172	58.99365183	60.9677568	2440.707328	3572.909689	5242.824511	2587.996009	5364.509748	5956.49402	4929.212228	6619.642822	5313.552808	6361.14817	5092.229189	5047.155477	2198.5717	4710.39041	4912.240632	2929.818158	2181.082668	3846.453394	6747.552571	5192.254855	5349.66965	5850.449366	6420.440472	4871.095701	2502.721213	4541.345015	4599.140899	2095.90837	3634.470687	4697.809707	4136.018324	4290.623221	5085.676216	5833.944316	5404.14345	4952.080217	2603.752956	3810.879094	4534.125432	2705.2065	5042.971745	4447.39118	5396.81735
M222T1548	222	222	222	1547.592709	1546.723272	1548.462146	1444.592673	1751.866276	3681.731906	1620.313107	3075.36205	2940.959559	6480.068293	5396.422622	5323.388244	3431.39866	2877.354799	2579.466946	1614.026762	4678.142501	4404.766067	919.4195174	736.6200842	1672.068387	5577.548923	6008.128926	6094.594943	4024.91416	4302.163713	4233.178067	1050.760398	4130.442837	2730.858056	1261.707881	3699.352572	2481.571631	2016.679473	1821.098134	2567.020155	3308.903724	2937.521379	3071.389257	682.4533652	2988.602412	2739.064825	2714.613402	6405.2855	5727.965294	2484.399317
M222T61	222	221.9	222.1	60.63324085	57.13244522	62.28410452	3536.383667	4175.59285	7175.7825	4521.301714	7637.1438	7057.2445	6603.889424	9283.95585	7390.4544	7314.304158	7143.2413	7230.773053	2565.756373	5764.615833	4949.32869	3673.244	3041.528509	6762.4704	9583.11965	8132.416286	5744.735807	7973.042105	9076.567579	6110.907566	4054.350238	6100.4735	5379.197792	3676.066316	5533.3152	6633.853263	7603.2762	5910.898042	8582.9184	6032.046518	7977.275579	8131.005143	3438.97255	6570.351158	6178.087667	2570.263904	5897.228842	6553.3806	6494.390842
M222T2524	222.1	222.1	222.2	2523.929467	2522.808487	2525.365196	560.7947717	698.1237231	722.2014354	294.1714934	1090.848489	1019.545771	1422.781725	1089.758663	1266.153485	1406.03561	1507.616016	1014.300916	547.8343693	834.5871974	1541.192335	346.1583484	422.7993539	573.8896188	1333.29067	1425.907012	1356.299362	1319.341144	1133.999601	1208.402437	573.9279841	1118.359629	733.279438	331.1440361	797.6830572	1040.77501	2452.79193	2895.89045	3170.868776	12445.07883	4259.462976	3500.565536	410.2686051	870.8374583	786.2168268	339.0163239	725.1931686	797.9853223	5081.611167
M222T3425	222.2	222	222.2	3424.607637	3423.211959	3427.046313	5193.061053	2171.789122	5073.112632	3605.616	2692.012043	3199.031036	11409.2825	2984.805909	3221.478563	2569.45797	2955.889648	2765.262395	1964.571985	3368.707966	3363.937758	1690.884188	1568.773817	6138.536842	3576.390712	3837.22483	3059.645661	2064.904345	2216.406966	2907.697153	4315.320842	6025.918889	6729.853833	2839.249684	8111.386	5857.752833	2682.277472	4077.855388	3600.368578	12902.29683	2092.530323	2408.382302	5013.875167	4794.702151	3724.067784	4429.59985	6573.214333	4004.378404	3684.030674
M222T1292	222.4	222.4	222.5	1291.518366	1288.856342	1293.330316	1666.248067	1235.363154	3504.673906	1046.122402	2461.720705	1828.614049	3231.837118	2558.205912	2216.729462	7583.721625	4855.858235	4860.905943	1350.947772	4393.134778	2490.743109	2384.040783	1579.123898	3149.139531	4491.271626	2791.01273	3259.960904	2151.191039	1722.335326	1884.133482	1624.719464	1646.357255	2624.718872	845.1991084	3042.141876	3525.560585	2463.467701	2411.052014	1660.37996	2096.512292	2162.815656	2074.812414	1215.419248	3284.654195	3046.761115	992.7503935	3013.865606	2086.088635	2312.363928
M223T57_1	222.8	222.7	222.8	56.77523357	55.92097805	57.27407907	9585.150569	13423.00818	14810.65447	11148.48	13909.15656	21455.65944	19224.12382	18938.97122	20879.09857	22198.6032	19866.18939	20888.51702	9031.285998	14446.98462	13498.56524	12737.58621	16197.27032	12348.54744	24394.60642	16778.1289	30048.90574	15980.90074	18654.15382	25783.18913	13467.55616	12779.13343	15433.18386	7620.521735	12868.5085	22200.3026	21535.24136	18509.8	23440.91255	20248.60224	16169.48528	20332.24212	8908.440963	12598.19419	24019.31853	8959.251696	13515.7382	13347.89542	18928.91958
M223T57_2	223	222.9	223.1	57.03073987	55.1905672	59.31943691	13691.05389	21217.55424	19702.17687	12851.07829	18436.77789	34553.61221	28968.21954	25598.40421	31103.33116	36218.77853	31575.83553	32844.7	13246.57027	18102.8736	19687.06379	17694.58561	17752.11367	17635.24021	42480.08611	23608.67158	33467.77585	25609.85267	26618.67137	44506.25985	22235.61495	17337.48589	20789.95347	14069.1655	17861.02547	38534.48863	39073.33235	27132.33284	35510.37726	30955.352	26158.19832	35520.25537	13302.98547	18462.2935	26457.30151	13365.07642	17878.4928	21655.62905	27870.36842
M223T2129	223.1	222.9	223.1	2128.920244	2128.170539	2130.887223	4111.359654	5335.460777	12224.96856	3121.101622	9174.47841	11788.18241	23103.06	26150.16695	23390.53802	20357.00698	21777.75713	22603.43464	4447.468789	10578.42222	10026.4455	4794.82818	6001.243224	14918.49828	24411.9611	26322.11689	23538.97778	21369.29683	26299.74968	23988.99574	3878.340613	7445.898274	8805.151291	3321.650425	8117.54658	11464.59125	21421.67249	22439.95918	23218.43808	23325.28986	23460.64583	24982.87855	3690.944861	9391.144054	11847.58531	2912.207671	9752.614797	10393.51314	26896.66947
M224T47_1	223.8	223.7	223.8	47.01372264	45.71798742	49.01273993	3037.928267	4688.041368	8316.005167	3524.454554	6045.694579	6963.747339	7918.757352	7557.032368	9293.943667	6481.039302	5969.414744	6966.195391	3164.328415	6221.259259	5567.917866	3303.178793	3942.25619	6507.588026	9449.80296	7371.873671	7372.716793	8143.893956	7501.922564	7229.839203	4103.959666	6271.632204	6714.331	3324.979385	5541.07762	7913.531508	7840.022652	6832.60807	9058.278833	6221.493474	6521.427887	8740.766333	4925.088	7392.637273	7231.827887	4387.289895	6459.263308	7394.513333	7661.633117
M224T1035	224	224	224.1	1034.872697	1027.728435	1064.303643	13889.87914	15881.53762	36669.95829	8572.982143	17126.10255	15826.50119	27246.34629	32454.87457	30485.94786	41679.255	39887.29881	42136.47791	11463.02991	23280.26645	23036.132	13937.92855	14612.78773	29512.64171	21106.68863	19566.90686	20153.3472	36589.12218	38547.84255	34882.0416	2971.16888	8930.056833	9084.170654	1724.045545	8736.349227	7989.54674	9938.420359	9380.681634	10124.07373	9573.259999	9006.416977	10764.6937	20100.76122	49545.48643	46346.16486	11946.73543	25931.16114	24026.78164	39894.35476
M224T47_2	224	223.9	224.1	47.4145274	46.10779219	48.99543417	4986.659449	5690.821637	8343.833912	4807.465093	10226.66126	10240.8365	11258.8451	9200.793864	9745.110583	9129.086262	8920.338179	8717.41951	4531.65908	9538.016211	9957.0744	5222.504287	6756.624	8956.737059	14153.91368	11441.73933	11675.04144	12888.10505	12488.74737	10359.77604	5983.346667	10506.46237	7826.752959	5736.356842	9031.466667	11186.66584	10481.28258	9697.537333	10056.72805	9214.287392	8274.926504	8817.91254	4806.771111	9457.310471	11791.63537	4218.16775	9202.217833	7658.961805	11333.00905
M224T545	224.1	224	224.2	545.1925401	537.1503317	551.3361421	2204.456031	2241.19043	6220.66792	6594.493095	16309.2384	17495.93952	11114.79669	10127.26768	9538.719203	9256.165801	8588.901269	7184.153953	2729.119199	6076.506136	5004.320964	6526.036168	4534.791668	11299.40214	9733.836478	7786.922359	7463.998068	6057.033592	7077.874752	8426.756224	3008.560014	5573.484726	5085.226679	3393.248762	5006.978349	7575.951783	8867.261887	7170.087141	7825.70987	6812.271336	5456.326293	6577.890772	1649.334179	9191.751605	6660.105657	4181.020831	9228.85055	7776.921708	4845.262073
M225T60	225	224.9	225	59.90612679	58.82246461	60.81061256	10205.55733	11977.90821	18034.59789	8495.170526	17064.35768	17333.25242	21085.65233	20569.16533	21908.22632	17292.43633	20070.89874	18681.60495	8550.258833	15807.79074	16448.55867	9001.776211	9014.812842	15690.66463	26465.01967	21555.43684	19325.80737	19733.632	20916.96242	21518.8805	9162.705167	16396.3455	16977.74617	11620.88526	18622.33411	20934.6575	20570.5765	18908.96656	17617.55221	15836.96786	18549.78583	16512.57437	8252.502667	18579.42033	19733.632	8131.091789	13922.48379	15314.3424	18785.45067
M225T3236	225.1	225	225.2	3236.32892	3234.809928	3237.650894	9511.558947	7489.014947	14476.31756	6879.073826	12577.7285	11003.29967	16442.69232	8427.612523	9040.460998	6727.757623	8110.710356	9043.60763	6499.878824	12840.2055	11477.0185	5557.174333	5692.610947	14384.02183	10536.97663	12324.19167	12408.76612	8606.440969	8872.682752	8014.90561	6953.091889	13912.69217	14700.12317	8190.411333	15315.39183	11521.21822	8891.791105	12028.84539	11087.17235	15794.11966	7260.973722	6835.374785	8416.198	15488.96533	13674.205	8540.380667	18441.126	14896.18274	8864.911751
M225T3288	225.2	225.2	225.3	3287.722556	3286.781416	3288.507427	6755.254833	4566.820926	8854.04313	4246.903459	5921.447043	5282.176475	15105.52678	7848.736607	6926.344385	4665.008022	5372.862531	7453.868304	3324.163188	8124.726996	5916.05277	3153.893831	2829.836926	9068.597311	7960.918115	11155.62608	8175.007594	6927.461703	7636.463215	6196.725336	5725.142941	13435.81118	11729.79709	3996.261943	13197.32235	8039.744871	7620.266108	7111.89411	6700.662537	15106.26484	7248.78885	6471.187501	5982.324118	8935.243865	9271.925157	5766.676979	13527.53765	7338.302618	7789.525453
M226T4376	226	225.9	226.1	4375.554265	4372.162788	4380.563108	25948.37137	19461.8592	28907.56947	25857.4176	38633.29937	27592.37032	18167.24674	13022.54769	15418.407	17887.94867	12378.58644	13558.58353	20340.3161	41691.0156	28831.03105	19282.78063	19792.22763	35476.50947	15194.0315	16071.67726	14924.40589	15562.346	14691.56484	17191.36663	21083.99215	45138.45505	32882.3712	19823.1264	34806.20947	28461.48435	15773.10005	13966.3165	12356.19165	18705.01417	15805.68889	11652.59074	22561.4662	34437.7046	27449.6898	22292.7264	46524.20435	32125.968	14858.17383
M226T1251	226.1	226	226.1	1251.345706	1250.692031	1251.905395	1182.882768	2468.858038	3183.5442	1229.642293	3371.269895	2535.954793	5526.148824	7022.611192	6294.915269	12240.34846	11204.56154	11588.39538	1509.864384	2552.309293	1956.080714	1580.813209	1184.760125	2954.341515	4298.498475	4413.947467	3618.216851	3275.846068	3288.105396	2345.130754	724.4485418	3125.265833	1792.673695	970.8534085	2443.718445	3857.604481	3135.253169	2411.825545	3076.107847	2089.346306	1971.112111	1553.114872	1488.817818	3462.119564	4925.214055	1875.306148	4184.131872	3329.603309	4654.881004
M226T1290	226.1	226	226.2	1290.21831	1286.686294	1294.276068	4420.722206	5199.714292	12626.68071	3243.741836	7361.22704	7320.324752	12256.16344	13241.17231	12662.58544	24406.48781	22887.03638	22652.38175	3056.194411	9680.476751	9619.99	3659.130271	3994.556793	8856.310316	14985.40006	15527.29606	14576.15569	9484.591187	9868.2885	10648.73765	2996.374817	9247.639849	8609.646846	3348.253339	8263.650377	8855.417961	6933.67365	5912.095695	6891.222055	5587.873059	7470.036785	8455.710667	2757.213046	9522.501308	9797.323802	4175.164177	7593.806252	9227.684673	11814.46175
M226T55	226.1	226.1	226.1	55.39850893	53.39210392	56.28676203	7193.549713	7094.155316	11170.99116	6494.701514	8872.267299	9301.839294	8832.004738	8057.246479	9485.459348	8247.583994	7334.161277	8372.352606	4571.449586	7640.791956	7380.883091	4294.060373	5266.147813	8205.383712	11280.17173	8978.960812	9815.54611	9790.741141	9023.114123	9883.65386	5562.425254	8846.60858	8758.450652	6464.084016	10418.16596	9868.851419	8044.047072	7573.39526	7576.297853	7695.960756	8279.641818	7410.405077	5865.10175	7910.316178	9088.565337	3983.001658	6295.218497	6740.01476	8453.601371
M226T297	226.4	226.4	226.4	297.2898348	296.2335349	299.03354	2322.587044	616.8915656	3947.98019	2024.97439	3517.849737	3323.834643	7527.163	7267.508333	6853.801879	7101.417395	7702.450889	6803.2345	1192.263325	2637.035255	2235.225075	2058.565384	1105.874931	2023.851852	7960.391167	7647.064632	7895.722895	6334.727167	6913.3055	7315.538824	1536.197032	2839.111115	3634.626866	1686.915105	1902.558841	2280.061795	6577.447833	7150.3815	7819.2745	6597.586049	6745.97087	6518.224118	909.8895368	3191.989781	2938.886484	1782.558589	2433.95282	2875.083493	7000.797833
M227T3058	226.6	226.4	226.6	3058.067826	3057.403986	3059.820687	4004.136558	2536.495685	6989.465053	2544.278727	4054.276567	4283.850869	4825.588318	2280.262124	1877.901298	2118.019443	2409.101647	1555.769338	3735.474263	6890.726833	4381.298122	3388.211167	2187.772486	7855.916	2143.538795	2486.748573	1316.590513	1628.378888	1556.539311	1892.944449	3199.214263	8612.296632	4957.4285	2900.061667	6048.498444	4813.459579	2110.680796	2113.916123	3138.379076	4180.348465	2085.667852	1272.719168	4107.906167	7223.709442	5891.803947	2860.454706	6420.808333	4075.51912	2649.911849
M227T55	226.9	226.9	227	54.62771148	53.89346674	56.28676203	132220.672	132331.6624	218283.5988	95102.00471	167334.4835	150982.1328	137216.202	142355.2488	136518.6229	124111.5594	116618.2124	120469.3129	68625.035	125150.727	123206.1393	63519.434	64419.75833	112849.5872	215691.1803	168133.2094	160572.4215	158120.9124	162072.4917	157577.6094	77004.54267	134641.8898	131368.3273	97111.52	155177.5313	157874.2708	167941.2894	156272.2712	165950.1194	137953.7894	140700.3725	135313.4782	70693.80533	121633.2433	123993.5703	56234.99167	99015.92033	99982.5695	107897.1418
M227T297	227.1	227	227.1	297.3417674	282.0515154	299.6011629	19032.99637	1903.47234	28577.53617	18192.76067	26490.256	25511.86389	71395.15517	74187.39284	71938.45433	77187.99433	77605.93244	79382.3585	7956.108211	19378.14067	18994.30333	11969.51567	11794.531	17318.51911	95050.542	76217.11167	78812.24717	74306.392	75916.53317	77910.51167	13128.0835	29076.58168	26041.50779	12933.3425	17286.79167	22999.19433	76952.3295	77161.39744	76095.75133	66955.20863	75065.59967	72233.38817	9598.696	19088.03358	20560.69833	16293.22905	21604.82737	20222.81444	64545.35217
M227T2890	227.2	227.1	227.2	2890.481147	2888.558484	2891.554769	2857.218212	2323.468358	4101.429091	998.0671433	2081.279467	1961.508027	3859.618403	3648.949947	4516.861318	3495.339666	4236.479476	4234.95132	1841.378277	4511.929134	4359.085043	1317.739403	1351.298695	3026.463073	4633.15704	4219.829698	4937.649714	2950.262606	3472.864299	3064.050604	5749.093	12243.282	13053.21053	4886.870167	8714.014706	6826.757629	5523.602679	4673.889668	4316.038541	4579.650293	3503.328174	3344.269435	3356.480643	5783.669629	4686.854926	3164.953473	5010.77046	5294.290143	3886.545881
M228T3269	227.5	227.5	227.6	3268.677803	3266.067328	3269.763988	5550.291	2104.460441	4764.679701	2454.407966	3535.672482	2488.692762	3444.513619	1105.530778	1492.112066	1274.483007	1327.324648	1087.906592	1422.343132	3856.329525	3272.726414	1951.740273	1150.905597	4823.174952	1111.085601	1666.688909	1109.299314	854.7078351	1324.486278	1392.148049	4192.550105	9140.069684	6180.91	3026.367821	8444.3216	4778.382683	1858.304804	2024.577099	1494.871701	6143.452356	1575.644116	1694.99855	4498.771368	6106.91187	5106.558438	2068.659051	7453.563954	3479.952666	1811.864644
M228T55	227.6	227.6	227.6	55.09796462	54.91395248	55.82954576	4642.017304	4181.63769	8186.285339	3188.398645	6548.679077	5272.36319	5655.907237	6340.371833	5606.929688	5530.068387	5463.072563	4466.747088	2952.450659	4044.469372	4190.30792	1849.987675	2741.214101	6061.720405	6621.735243	5698.917299	6343.194167	5810.956407	6602.848833	5531.953594	3262.572129	5821.640682	5024.682813	3660.016115	6219.858138	6110.351667	6879.4375	6113.621094	5883.153833	5229.321326	5897.100939	5487.143182	3062.686707	5873.423001	5402.395713	2644.302511	4680.44686	3887.596907	4889.795715
M228T4416	227.7	227.7	227.8	4415.551788	4412.256979	4420.012143	24794.56837	21883.56364	32020.51315	24875.71942	60822.45896	39641.25232	34996.57173	33165.03263	31188.43752	36486.20282	30250.82756	29955.38777	19364.64195	62420.25558	35968.06588	22022.45851	18962.02218	49112.60545	33805.41867	38292.73694	27693.89423	41191.955	32670.24789	31688.13242	26012.6626	60376.81429	51046.67991	24424.60527	53951.36039	30456.35475	39177.44275	28291.17515	39821.98882	38501.46185	35895.48865	30117.67026	23468.5444	42125.6023	17140.31936	20036.07682	61149.75564	37910.88497	36068.5664
M228T56_1	227.7	227.7	227.8	56.28676203	55.22412985	57.4211835	5280.585667	4987.063	9111.314054	3551.788667	7482.796749	6087.465344	6007.178693	6355.649902	6381.862056	6398.566649	6071.260694	5545.485284	3341.444439	4757.706871	5083.17636	2211.649657	3203.022189	6576.212391	7208.369472	6729.07188	6909.648547	6517.300732	7419.020169	6751.885265	3479.616122	6939.636548	5434.047473	5636.199667	6948.609015	7080.310665	7064.442771	7082.6455	6116.012339	6122.710178	6612.59102	6666.400685	3055.691077	6458.615935	6183.987279	2951.130043	5270.509216	4524.300081	5864.972612
M228T4417	227.9	227.9	228.1	4416.643358	4410.655634	4423.182809	27656.27764	24497.44	38970.74109	29883.88433	79427.27725	44224.55217	41703.36938	38461.50414	33054.86769	42768.98761	35173.56355	43553.37829	27637.44808	80262.70025	40192.99223	29173.41118	23210.51352	61991.1405	41098.53042	45889.03409	40879.40494	42711.02056	36594.48928	39811.73199	32190.25393	78154.06659	47359.62389	32493.74941	59684.12607	36661.07188	55654.47924	43267.22167	38629.43082	44009.01493	42765.50295	35590.72939	33213.11265	45796.97818	19857.29599	30837.30616	81617.35619	45355.76065	43744.18278
M228T56_2	227.9	227.9	228	56.10239431	55.1905672	57.05652789	6381.56673	5112.132411	10667.08294	4547.019329	9123.542332	7627.02446	7560.022575	6753.047559	7436.268276	6136.214071	7008.492277	7338.338713	3798.42506	6153.615667	6795.131154	2839.48405	2997.114342	6916.979991	9734.865606	9316.674429	9203.629537	7828.042779	8099.292061	10602.09517	4324.290516	8314.140963	7255.918347	5811.661953	7643.219827	9486.094229	8567.572887	8395.553724	7154.318564	7081.60492	8025.803807	8311.56928	3265.55997	6153.044858	7122.834104	3547.338158	6047.630021	5454.403826	5878.883838
M228T298	228.1	228	228.2	297.5596445	293.7440532	299.03354	3312.448107	1140.275357	5043.801644	2990.951572	5029.658513	3943.708993	10759.39339	12024.55117	12605.95183	12189.58189	12736.28056	12483.18033	1747.584017	4054.202449	3315.753526	2041.930512	2166.018192	2708.303208	15339.38167	9409.724706	10146.28833	12875.48467	13839.3115	9269.953833	2006.771221	6594.480816	3606.336038	2574.243772	2920.458807	4401.828245	11303.37474	10826.89689	11065.03471	11523.44333	11200.50765	12281.3835	1225.336603	4078.167766	3453.015034	3058.298194	3708.469486	3794.238973	8661.741
M228T2949_1	228.2	228.1	228.2	2949.194985	2946.965098	2952.016405	3937.432398	3732.158613	9203.922952	4065.077336	13386.24379	7770.344661	14625.24042	5761.16843	6354.621663	4882.139942	5253.024535	6384.886602	2200.253181	13571.53244	7842.564246	3181.762024	3022.351019	12477.45811	6308.636041	6645.450628	5593.44857	5609.506881	6487.336649	5761.842703	3222.451113	18060.67232	12087.97853	3353.072718	14168.02526	9748.278737	6281.70259	8198.177564	6786.300121	12346.29717	5619.134732	5430.862765	3310.424672	9715.070396	9888.066267	2854.914859	18233.46915	8652.483945	8276.612283
M228T2949_2	228.3	228.3	228.3	2949.170723	2947.318389	2951.388401	2866.904973	2715.061334	8438.976	2927.992767	10366.93848	6957.051667	11940.01211	5124.014496	5103.533385	4097.410216	4016.686681	4805.310706	1806.389443	11104.33935	7147.514737	2570.908548	2262.895668	11070.14715	4601.972185	4752.014492	4789.574471	4462.243027	5087.497224	4896.08818	2123.694654	15047.52957	10077.22637	2547.141293	12063.95815	7528.074092	5205.402797	6050.632942	5505.118372	10733.1148	4098.879672	4419.259053	1874.012937	7682.343579	7579.329053	2433.069231	14662.2686	7775.48	7123.618824
M229T63	228.65	228.5	228.7	63.19857968	61.80184806	63.46239513	1545.673813	1767.568936	3713.948345	1647.89871	2677.993863	2661.095856	3560.998359	4304.212888	3746.698736	4142.470316	3922.525802	4598.992167	1180.89444	3196.297093	3622.752566	1498.842714	1756.725157	2818.155014	4680.448376	3527.756349	3968.542293	4533.642555	3793.089818	3609.862666	1958.65435	4043.095762	4015.190595	2129.709228	2701.162685	3325.546402	8598.2385	3351.988647	3713.033858	3909.381097	7051.556	10085.48905	2094.745221	3529.15911	3182.333277	1443.104097	2947.933167	3865.296563	3353.249532
M229T3137	229.1	229.1	229.1	3136.867447	3135.382312	3137.656713	9223.184926	8405.343466	17198.42268	5536.098003	9937.920458	7878.395212	11865.84786	8259.236089	6984.977535	5997.126097	7908.050405	8337.788595	7963.529775	11171.31655	13454.20046	5380.596764	5774.863989	11972.77215	9370.090259	11621.25413	10664.74249	6010.609239	5787.498226	5916.759311	13140.70232	25028.64915	24437.17317	8102.933093	22026.253	19814.28979	8851.726745	10472.95675	11628.679	14725.34456	5807.882618	5615.561777	10030.51032	15902.82908	13462.44632	8743.588501	15845.76553	17318.98561	10085.8289
M229T90_1	229.1	229	229.1	90.14016146	67.55729392	91.74345669	10382.78943	9301.27404	22395.63488	10273.1639	21040.61856	19552.71894	27225.96669	28069.46878	30564.23322	30627.15618	35088.65917	30323.9645	7153.883221	16167.99149	14416.87409	7448.10392	7654.173626	14758.83823	38113.19855	24647.59274	24915.68198	27831.60782	27535.16209	25724.67919	13013.20731	26723.18485	27889.59751	13765.89083	26544.45827	25926.36267	22530.71013	23288.66227	24284.66761	22397.20236	22347.01821	23077.95138	14219.52439	32927.23794	30742.14871	14484.35361	29366.71921	29411.42361	29070.08118
M229T3138	229.2	229.2	229.3	3137.63627	3136.331648	3139.328406	7806.574	8224.279333	16739.11054	5511.904259	8960.456763	7763.188417	12561.83409	7967.489077	7552.287061	5621.570772	7721.757053	8341.902416	8249.680333	11097.78754	13918.33683	4939.139599	5877.610522	11760.58989	9717.584563	10987.34367	10428.9908	5851.4913	5867.972586	6565.384433	12092.80131	25640.73895	23454.56952	7024.787667	22362.61916	19919.23658	8900.98754	10690.91794	11557.91	15538.35617	5806.489386	5407.467847	9632.701087	16348.36583	12786.91393	7413.150333	16232.65017	18139.13633	10731.9225
M229T90_2	229.3	229.2	229.3	90.30411046	70.4128777	92.08857879	10378.94061	10425.58664	22930.04717	10317.43398	20317.22053	21160.86611	26958.757	26737.37483	28616.43276	26704.918	33737.27251	29063.09586	7324.348512	15754.84058	13652.73256	6814.035477	7790.527905	14872.75673	35169.34134	23016.02752	23332.58247	22272.63139	23192.52417	26147.31377	13115.43228	25941.91739	29173.16731	13557.39305	23178.5069	25515.61009	20697.40877	24741.75299	22245.90687	21221.47424	23036.88554	20808.33713	13016.80434	29383.40706	28782.85351	13999.31715	27816.14334	27451.76583	23366.19283
M230T68	230.1	230	230.2	67.91789758	66.73366116	70.02157302	3866.398491	3790.865954	6283.336118	2541.363101	5137.697479	5573.351018	8157.247119	6840.729995	6102.863186	6515.358071	7461.268229	7294.799703	2002.784297	5168.265098	4586.054545	3007.645367	2080.24019	4563.686672	6726.032892	5035.553384	5785.022713	5979.917611	5561.400314	5199.097597	4490.304421	9000.421	8194.593895	3925.400256	12685.02883	7658.4015	5575.022026	4722.596265	5468.770015	5440.373453	6101.569437	5312.496287	3145.83918	5401.245843	6860.967468	4514.26885	8328.705667	11636.702	5483.67483
M230T2433	230.4	230.4	230.4	2432.604244	2432.159915	2433.048573	450.879347	481.6585447	1164.701739	573.3897971	1541.954084	1064.853935	2271.219332	3279.518931	2648.414176	3480.775155	3281.216612	4147.601164	303.2779718	1273.172177	984.9384397	484.1353022	494.040061	1015.886433	2816.28667	3821.637354	2799.540482	3074.448838	2869.122494	3223.357628	261.7323309	1006.43022	1313.728695	651.3613236	1304.230056	961.2296915	3553.803372	2603.179961	2974.631151	3474.761471	2797.345832	2989.837685	1271.088941	2393.643742	2321.00669	5094.47	9299.658082	9175.405667	3281.296001
M231T91	231	230.9	231	91.26095954	88.25216902	93.54848811	3698.335483	3786.790022	11789.25274	2990.518116	8691.195917	10511.71516	13281.99736	17992.375	16188.904	13663.01059	13407.41116	12367.46467	3116.089317	6724.008291	7659.765053	4410	3927.855276	11332.94565	16836.6295	13867.53483	13799.71305	11629.52051	12133.58811	12517.04833	6106.118167	15574.94968	16890.53881	4104.150154	10384.65285	12576.6144	13149.76867	14732.48842	13593.86294	12661.48664	13887.83789	14389.6665	5382.156211	15272.96189	13927.23668	5060.412211	12903.708	13912.52785	15757.087
M231T2433	231.1	231	231.1	2433.193309	2432.159915	2436.579183	935.5401982	1361.393335	1910.124645	1608.886938	5415.207461	4235.383229	2717.013973	3620.015714	3885.264795	2958.136548	3398.883053	3837.209198	1057.253527	2736.107142	1394.960809	730.4127815	949.9708272	3102.617658	2921.691997	2753.846218	2983.676934	3057.512434	3250.379761	3004.652055	1222.791206	2289.354799	1958.625158	1173.149024	2042.98465	1906.866887	5234.20186	4107.834901	3770.592842	3010.997326	3062.548256	2616.890306	9148.5935	22053.71267	20897.96717	38736.525	91404.93032	89971.75317	3460.547344
M231T1948	231.1	231.1	231.1	1948.290545	1947.758641	1949.582668	929.9445332	722.1114947	1953.853408	1482.821524	2794.304734	2625.942666	2863.777717	3323.280436	3748.440616	2727.770984	3337.831589	2510.30198	1090.054014	2225.236897	2028.633397	1043.314698	843.6561733	3968.329671	3361.953869	3034.333106	3200.933418	3347.27511	3838.933123	2857.125846	1282.76853	1673.038682	2005.895398	1622.924941	2439.999177	2476.210173	3805.154333	4177.586316	3623.238954	3010.677638	2918.518963	3082.851317	3510.322133	7847.840844	5914.153181	10693.75453	27757.64833	26100.77642	3346.918276
M231T142	231.4	231.4	231.5	141.8427665	124.1429694	147.2208016	2803.988167	4020.538789	8067.639833	2476.582105	2609.221988	4051.519313	4982.489025	10227.04268	4948.147667	4928.387095	4266.386598	4125.060915	3558.940211	6806.056833	6018.625833	2152.044118	2881.602333	5109.87	4367.1274	6258.485263	3581.260157	7082.865632	4335.921541	3796.803634	3523.707647	6975.445294	8540.44	5012.498824	14608.49882	8572.897059	5646.117059	6823.038235	5625.696254	5805.048868	4827.644242	4921.66508	3108.821765	5109.683625	5533.222941	2681.216667	4625.804333	6179.498833	3011.31474
M232T2174	231.6	231.6	231.6	2174.00765	2173.778934	2174.236365	511.2878989	843.6252933	2134.898952	689.2887806	2131.994168	1783.357322	1651.670875	2277.633416	1590.270458	1744.117258	1347.283562	1415.394846	1066.617622	2632.289509	3092.846583	1004.13338	761.7995358	1727.180616	2613.348238	1958.429664	2424.167264	1879.643014	1925.197687	1519.861347	866.2882589	1647.110846	1663.49725	893.7762619	1618.845899	1354.665266	9047.386527	14916.13529	11279.60319	1417.605406	1542.900749	1368.078013	718.9295684	1830.337569	1522.751757	538.7444155	1927.910046	1481.076687	2382.04262
M232T2433	232	232	232.1	2433.048573	2430.746883	2435.167444	510.0384816	543.9906771	1085.651036	626.9305495	1961.990834	1487.417813	1666.04024	1336.752176	1535.51673	1486.179179	1337.707312	1328.210203	394.5394967	1866.569612	1083.970272	588.2707951	595.6726435	1391.604927	1451.595634	1900.960101	1900.37705	1303.49852	1263.012807	1650.002688	644.4630292	1086.425883	882.7803393	709.2475468	1428.736183	1337.757757	1492.051597	1628.750192	1642.032367	1368.763297	1306.273462	1252.661469	1860.407557	4113.259673	3540.127447	6437.995778	15852.94779	15062.793	1542.568616
M232T144	232.1	232.1	232.1	143.5799082	125.1407005	152.9831542	46891.36568	47979.74668	100341.7933	26641.24989	53518.748	52057.3235	86852.53495	95188.29342	89529.50147	80717.00847	80628.10221	80524.90295	53441.96063	99318.70379	99802.73095	39148.34232	38579.64568	73566.94067	83503.5264	65682.37143	70085.15684	69272.93156	70316.19335	71192.91579	64490.31667	123247.6816	123922.2417	84649.42059	119355.31	140970.8847	118100.5383	113137.4652	110761.6806	104551.9272	107669.1943	106803.4853	36368.58733	73084.37644	70609.13533	43633.00211	81546.58126	83795.07667	71211.26084
M233T4379	232.6	232.6	232.7	4378.868297	4370.760455	4382.431654	2664.301176	1508.079094	2841.745901	2727.456613	2934.70439	4513.051263	6279.691667	4653.474905	7293.136	5304.5755	3892.637688	4455.053167	1769.557828	3790.465266	2540.956537	1654.011863	1598.249234	3803.80597	4833.245833	5765.991158	4812.078333	6491.366667	5883.194706	3830.884484	2029.821416	3188.183292	3325.055678	1962.277776	3601.979279	3254.922105	5956.327588	5246.717667	4502.397592	8090.2185	4317.168238	4001.788002	3735.295143	3624.181485	4679.5392	1800.664781	4469.268021	2853.139343	4929.205167
M233T65	232.95	232.9	233	65.37032529	61.1770392	67.58018255	13413.36548	17638.36155	31629.01214	15713.712	31554.90168	31871.7369	29551.05747	32273.0005	30889.7568	29219.43537	32487.01595	30060.3173	16662.8592	34315.33983	33886.13453	16931.70389	14726.84379	33740.78526	41329.7612	33395.05158	32710.2048	28536.2753	31108.80175	28735.40821	12393.25084	28818.5053	27509.9328	12700.35	25538.9927	27268.43357	30459.3408	34985.05371	30823.74945	35096.71165	33590.7936	35312.81516	11976.77357	24949.132	27003.312	11108.9664	25210.33579	26158.63389	24671.8431
M233T143	233.1	233.1	233.1	143.433731	124.1429694	154.3941195	4859.191795	7599.368684	16437.6576	2774.168818	8826.540882	8224.279333	12775.21242	14772.55179	13241.5872	11882.02333	11805.82033	9870.909789	7001.790912	14499.7375	14235.84933	5846.4635	5311.598316	9837.242833	12365.02663	10453.25266	9905.746395	9060.71908	10109.32496	10355.141	8122.675333	15703.57176	17062.53471	11802.998	21198.69294	19437.54471	16976.335	15108.16319	16348.36583	14209.03717	14187.86967	14072.91102	5544.473833	9640.059	11088.94767	6303.6815	11735.262	11348.60233	11420.57183
M233T2138	233.1	233	233.2	2138.442971	2136.371309	2140.353518	2360.530934	1872.405376	3416.986444	1459.613327	4871.708082	4209.192629	5138.710339	5588.161618	5440.047086	8588.698444	10286.06529	10511.85353	3193.492353	7936.401333	7875.775882	1662.855172	2066.385968	6718.611176	13957.8495	12002.445	14225.97117	10479.32367	10096.96765	10960.60765	1439.773659	2603.783941	2434.65257	1486.382535	2621.494004	2336.582014	5816.315379	3422.190566	5511.330378	3608.816988	3486.83266	3570.803809	1854.441164	3023.331812	2804.061204	1789.466852	4232.580891	4379.864066	3891.113162
M233T1394	233.1	233	233.2	1393.543566	1389.156933	1394.052573	2362.122192	2759.184689	6218.797193	2137.498929	5027.917607	4611.353995	2627.748743	2184.358314	1880.923781	2411.739311	2279.742695	1654.760656	2399.622985	6446.627617	6975.396833	1492.667575	1762.32151	5574.128648	2968.321156	3426.138734	2096.070668	1953.990005	2529.285171	2207.612978	2924.820284	7493.295	7355.051765	2426.9627	4572.794646	4337.569779	2341.184654	1530.098498	1741.033319	2622.355771	2519.714311	2260.844795	1925.824173	6454.78988	5105.739604	2767.726673	6935.884167	6825.813167	2799.450225
M233T145	233.2	233.2	233.2	144.5404346	132.414931	150.6277891	6903.427333	1040.833668	9589.368393	4041.556211	5370.955092	4943.741014	12115.37896	13224.13211	14019.85368	11904.09259	11530.94612	10274.64063	7450.913684	12583.54134	13157.68261	5026.614177	4770.482765	9029.405203	11845.21673	10930.82905	10149.11067	9359.148211	10436.98867	9780.797346	6370.335338	14333.79968	14262.84124	10482.79949	16856.40349	14090.50364	16356.78773	15541.28647	16088.9053	14289.93108	13624.16751	14187.86967	4686.872951	9046.085461	10460.2836	5682.138564	11633.53952	11672.8772	11365.40287
M234T2302	233.6	233.5	233.7	2301.847413	2297.447563	2306.64772	3069.268421	3187.924579	7620.252632	1179.601872	4630.009053	5097.292421	5855.0688	5237.576257	6242.962526	5260.829333	5239.661833	5020.931	3704.3125	9818.836632	8208.705474	3513.914211	2980.384	7421.279368	10508.89284	10507.547	9928.906947	8346.998947	9484.392211	8087.345895	1024.150518	2719.120215	2418.384008	554.6781647	1959.985154	2350.968777	3485.56	3208.973053	4192.267949	2436.600795	1943.445582	1558.62297	1215.035599	3844.60499	2388.330923	855.7758119	2122.608769	1822.854982	2223.920696
M234T3309	233.6	233.5	233.7	3308.50178	3305.498248	3309.494213	1811.926737	929.7162203	4000.815	1046.377382	2564.089833	1999.45959	1886.2644	1008.052993	738.6957128	449.2958667	657.4372446	1026.450072	413.5253948	3121.500667	2600.780167	538.4471344	1212.200588	4092.17875	892.1748132	993.3207472	612.3239578	679.7056074	895.125547	401.3215861	1195.496175	3786.685399	3441.8355	766.4765023	5431.546737	2906.876252	773.1654145	651.8100776	622.666838	1896.971678	592.2298276	815.8989447	1246.301132	4752.809333	3194.881333	1077.946263	5277.741755	3132.79	967.9070769
M234T1998	234.4	234.4	234.4	1998.058926	1995.541871	2000.578278	546.6025853	383.3191026	681.650376	474.1282826	778.100795	942.7163845	1616.849708	1775.544133	1994.679807	1639.293418	1945.562507	1093.947222	424.5859416	900.7282162	1014.066402	393.9117792	275.5888556	1258.531537	1861.709788	1897.090549	1510.696325	2547.864362	2873.071369	2479.763379	410.9488567	905.836286	620.5641156	177.7554163	628.7703819	643.2225261	5763.204667	4811.911176	5699.666737	8273.670167	7271.741833	8101.759632	321.2944824	838.2121317	551.8266317	227.8836257	702.0122052	907.5655162	7353.879
M234T128	234.4	234.3	234.4	127.6789812	118.0921061	140.6528671	4048.06583	3470.382885	6584.658379	3938.698353	8195.088457	8303.803955	8494.265494	9551.454668	8726.506663	10591.87575	9468.502007	9397.276297	4530.184042	7558.069344	9125.137887	4158.13788	4323.105495	8816.039921	10762.34203	10241.06772	8849.703266	25814.62428	16436.03464	8435.884524	4944.661379	8059.677887	9517.713276	4232.118235	13507.68733	9159.03764	9631.753724	9360.479421	9245.252852	10806.77479	27721.1217	9082.535594	4765.443952	8552.288062	9528.344726	5103.019043	7671.605622	8253.166703	9481.385493
M235T52	234.55	234.5	234.6	52.13480471	50.84456267	52.79695133	5968.009316	4080.576301	12023.14	4254.906223	5696.21382	7312.167767	7722.668125	7894.562195	6850.911547	7417.223471	6741.8514	8349.171774	3802.301491	5363.58936	6780.525512	3706.711438	3937.999165	5139.00254	9659.422176	8315.190457	7193.548933	8518.998942	8921.532627	8629.918763	3352.556267	5328.100358	5257.770525	2630.165785	5244.542328	7180.896517	7117.426833	8955.542	6760.501855	6623.163166	5781.004754	7063.607069	3297.335281	4413.60918	6326.804993	2626.643339	4099.576655	5820.883169	6946.176289
M235T1998	235.1	235.1	235.1	1997.546141	1995.705237	1999.165933	1535.558809	1947.599264	2482.953746	1634.199554	2399.261798	3168.260903	16289.83135	16119.62603	18919.06439	10395.89969	9645.864369	9420.101076	2108.963065	2916.060744	2543.616558	1752.907417	1630.920715	2698.663263	13359.75431	11619.5033	11763.78232	24952.249	23274.53353	23477.64539	1490.56026	2104.284293	3116.86049	1420.632573	2647.011027	2686.896723	65050.54983	61649.63817	62427.191	116363.3922	102014.6495	105651.226	1751.753395	2358.526417	1663.947823	1467.176677	2974.055715	2207.705883	95017.59222
M235T122	235.1	234.9	235.1	122.3162212	118.6574586	126.4534089	104137.9109	108032.8745	190496.1873	179361.5418	347193.5685	274652.161	332431.4529	403769.511	409152.9956	352726.1232	412927.2359	406882.5622	121346.8448	449526.3613	252745.5947	129704.8878	64866.79172	306511.6582	462272.449	427552.8114	422758.7366	363616.0429	333807.0757	438186.9814	86889.28691	305634.7102	251188.8373	132401.5053	273437.5315	306412.2994	379409.0815	427483.9629	339052.677	389466.4253	345473.7982	369880.9902	125129.9626	270613.787	267773.8001	58295.92091	306690.5765	239148.0645	339734.2736
M236T1997	236.1	236	236.2	1997.396506	1995.705237	2000.578278	522.653503	558.067517	1383.017912	394.1845048	1255.411265	1041.50403	3400.181323	3872.887998	3594.922938	3160.886703	2575.71565	3218.240082	720.6787693	1311.664389	1180.309136	821.5874252	857.8586428	1662.556763	3358.740143	2998.672495	3307.584886	5501.2319	5432.099486	4989.300932	612.9406677	946.4379124	1045.973453	592.5180544	1468.066561	1193.55077	12034.35453	10218.25783	10336.79583	17688.97417	17144.26383	16834.33037	752.9466348	1049.171561	1583.502508	621.7565591	1121.241234	844.2469918	16041.363
M236T3172	236.5	236.5	236.5	3171.759204	3170.881477	3172.259049	1600.444618	825.8159752	1510.132438	694.6422647	848.5475253	791.1589737	1991.180816	849.4277448	1050.788029	778.0362056	1002.769774	1592.259261	735.9602811	1598.347277	1842.829028	553.1126767	436.153129	1911.526196	1630.85127	1983.140974	1765.289929	792.117909	804.7144334	900.2310714	2576.870421	6427.864167	5200.310789	1504.857745	4837.5936	3288.696165	1881.106019	2280.355082	2171.91658	3033.124393	1571.646105	608.6270848	1509.168058	2559.859867	2740.054731	2032.407207	3078.403467	2975.814997	1334.989998
M237T51_1	236.6	236.6	236.6	50.76347306	48.99543417	51.22752735	2423.833188	2621.87025	4062.952017	3249.916833	5187.981975	5294.697333	6686.549513	7311.77265	6830.517351	7305.469985	7547.327914	6014.525535	2851.97232	4310.659028	5265.91332	2417.11782	2706.024678	4089.59214	9056.770668	7672.513167	7038.948235	7041.770588	7514.630461	6041.105631	3151.115579	4018.565819	4532.064139	2956.976446	4626.767716	5002.535475	6900.150856	8632.282324	6796.287808	7196.624883	6641.863135	5845.88244	2332.6013	4264.401159	4951.134278	3027.643191	4225.130678	5430.207059	8031.696701
M237T51_2	236.7	236.7	236.8	50.79968271	49.65478203	51.72836626	3034.766402	3223.589575	5256.383319	3211.410398	5830.249301	5893.908755	8707.240047	9361.679667	11385.37176	8846.665294	10600.75765	8091.685882	3942.922211	4937.145098	7156.026167	3161.013333	4422.596333	4904.24651	10874.00946	8656.243016	8399.884936	8501.283157	9189.581176	8119.200515	2945.264637	5329.084119	5702.731369	4939.083333	5668.237582	5565.517188	8419.078824	10942.18633	8286.428235	8975.813431	8929.862667	7149.532027	2990.444205	4790.149247	5959.724045	4716.151765	5401.114081	6164.141445	9834.758573
M237T50	236.9	236.9	236.9	50.35811255	49.51316703	51.06165708	3746.184331	4296.339653	7205.032078	3779.50876	6417.025478	6758.535909	11860.94175	10271.49204	10965.32354	9782.989341	10718.3703	10415.0265	4351.608466	5839.939033	8268.361198	4344.513714	4134.72073	5413.383631	14322.03	10241.70226	9284.623226	10319.12629	10648.22465	10857.79719	3276.908513	7231.276667	6345.642195	4840.587533	7037.65188	6626.841027	9711.889397	10695.84208	9512.148475	9830.407015	10048.83445	8811.472889	3647.387339	5579.45064	6876.414316	4128.230553	6556.751749	7025.678547	11653.49529
M237T98	237	236.9	237.1	97.5102863	96.87714138	98.75550265	2575.712562	3011.26783	9523.739961	2715.47358	8008.635317	8563.803324	11015.21192	11310.57941	12105.07176	9010.694928	12395.688	12502.93667	1675.971973	4628.371506	5335.530986	2045.800121	2029.4156	5642.718044	12074.64873	10550.4342	15160.1635	8442.344415	11801.58683	12362.80171	2634.61932	7393.361155	8938.712007	2085.168769	6365.958997	6594.34529	6896.72706	8782.822961	7876.715071	5733.225692	8119.914709	8474.865459	2395.456853	8021.637968	7590.592032	2436.601891	5747.255565	6230.682753	7243.280734
M237T2740_1	237.1	237.1	237.1	2739.929484	2736.881441	2743.252855	7465.025263	5905.139332	13423.01733	5143.710156	9686.07977	9729.994167	17482.94383	12617.16274	11480.29278	21618.65481	24399.07167	23690.666	14881.215	31737.13833	28348.92717	6826.806344	7927.885053	18685.3375	44391.06983	43171.15653	43390.65891	38059.165	38255.07937	37484.574	4404.190527	8694.247244	7610.078138	4305.03411	9581.987884	7227.248032	11453.02867	13714.8891	11759.71478	10984.45369	8169.617375	7161.88564	6357.305833	12367.46467	11069.62711	5866.260588	12642.58469	11986.44967	15075.4935
M237T3172	237.2	237.2	237.3	3172.259049	3170.354694	3173.942812	13784.1132	11331.5345	19468.2254	4493.851838	6751.913697	5478.987057	15507.57214	6644.641481	7718.991088	6692.520507	8768.8861	9802.268316	8457.069263	14962.42345	15469.5744	3764.845908	4887.894416	12205.4688	15009.68083	18115.03389	16266.41705	6033.156117	5064.198243	5632.033749	36935.3376	74811.09242	67297.80758	27958.6944	61493.04	44104.0821	17959.03781	23528.23558	20927.47158	28271.13726	7557.477112	6963.386298	20242.11619	32859.792	29634.4362	21335.17685	44404.8192	31675.05758	14901.744
M237T2977	237.3	237.2	237.3	2976.566296	2974.265999	2977.4381	2574.829977	2348.113894	4159.278308	1596.592892	2068.931746	1556.952664	3231.367419	2152.997907	1904.560789	2074.655288	1799.922352	2299.613399	1333.798451	2968.219097	2696.908254	1821.238444	1428.34439	3028.602061	2307.861959	2379.444128	2550.311403	1809.130781	2175.55587	1709.83162	6018.588421	9018.766167	9087.913333	3899.703013	7954.993737	4743.812679	3377.71019	4662.191832	3484.561167	9690.421263	3800.242883	2720.923457	2526.224278	4696.476057	2932.484382	1861.237682	3961.573141	2626.649961	3364.401673
M237T2740_2	237.4	237.3	237.4	2739.889741	2737.449753	2741.231772	6147.391223	5089.084813	11252.62471	3624.36769	8252.3083	6931.15767	13783.66025	10178.71709	10055.05705	21196.39176	20669.36259	19795.81509	12419.87169	28599.46562	24389.30044	6391.680677	6348.81206	16055.60433	36304.94625	40618.12926	40411.18737	33704.12188	32624.34725	31753.15569	3241.438574	7702.115172	5208.652353	2853.491333	8333.198007	6745.376667	9181.857588	11878.82731	9534.115683	9922.080895	7150.431176	4558.068333	5244.130156	9665.258793	8841.898859	4648.415784	12304.84466	9812.790272	12336.67113
M237T3173	237.4	237.4	237.4	3172.783714	3170.84107	3173.316019	10229.95917	7857.44359	14454.05327	2565.068423	4698.406178	4026.180353	11526.00277	4859.87134	5351.458889	5545.850526	6872.664311	7859.755604	5858.022883	12487.04924	10734.31676	2971.853182	2777.404599	8791.285229	11296.8409	14152.63569	12267.36993	4164.961176	3379.897015	3654.351568	28881.08739	60056.26853	50673.28856	19365.98575	46133.87275	33072.83443	12508.67048	18691.68611	15081.58191	20030.52827	6217.705238	5180.553842	14673.11579	25625.55613	22286.81878	17817.7098	32997.68494	22096.41396	10953.70499
M238T2739_1	238.1	238	238.1	2739.367585	2738.538393	2741.948327	1128.156977	1535.026688	2828.500943	890.1803347	2299.684682	2092.749145	4078.002241	2320.533586	3988.063199	4857.98347	4090.121354	4728.998238	2859.112526	5733.570167	5201.560333	1190.690966	1394.088616	4211.436477	7805.82116	7468.183649	7440.725151	7469.305167	7224.607786	8028.376684	1426.689513	2952.335952	2507.48117	1425.033073	2096.721248	2485.164695	3099.052699	3617.252756	3526.059526	3222.483644	2622.345921	2622.701897	1207.436637	2493.532401	2526.457888	1600.546228	2687.48289	2411.150829	3286.284045
M238T1998	238.1	238	238.1	1998.058926	1995.705237	1999.165933	478.981647	512.9792955	1401.326703	723.8171414	1033.701964	664.6997262	2347.579156	2524.998771	2049.8127	1995.229964	1585.273154	1903.805854	445.5330899	1465.090739	1407.040943	637.2929856	788.6081099	1169.843073	2246.255026	2566.953409	1917.915128	4476.131214	4286.266001	4410.831259	468.0625624	1122.777303	1388.613435	681.3957626	1632.256737	900.7930343	9015.887789	10194.268	8410.553333	16296.65916	16284.86333	14865.22967	638.3895889	1492.186362	1287.162357	655.4867649	1568.624467	1010.282233	14669.655
M238T1411_2	238.1	238	238.2	1410.587086	1406.031422	1414.738215	3503.951176	3731.150588	9439.293833	3975.284118	8979.607	8245.446833	4671.027938	4339.632907	5607.545257	3477.707599	3862.486388	4022.659021	1449.351546	4169.796402	2928.97733	2748.952667	2655.723412	5936.778167	3269.190578	3861.601012	3756.228854	6403.874333	5140.008533	4659.759222	2262.52236	6786.511421	5242.520588	2049.532178	6336.182353	4561.594148	3963.870391	4179.805016	3367.128975	5019.672794	4184.999288	3327.14593	3011.429667	7429.7925	6443.640667	1393.021166	4170.379231	4747.164667	3086.369984
M238T2739_2	238.2	238.2	238.3	2739.435691	2736.84825	2742.583388	1275.85548	1241.044263	2411.638237	985.2465295	2704.914694	2610.618777	4308.991174	2707.534433	4285.496788	4795.336274	4564.698946	5643.2555	2409.031059	5656.733637	5056.146101	1171.012723	2153.440333	3989.899563	8738.004706	8387.974667	8688.499158	7220.091508	7953.335333	7386.034518	1197.024293	2335.26094	2063.501916	1677.867456	2141.843709	1698.546109	3561.659421	3708.71493	2887.45964	2825.151612	2468.384337	2618.435525	1454.32474	2629.020901	2284.218316	1670.081007	3748.956487	2279.844313	2922.256907
M238T3172	238.2	238	238.2	3171.977227	3170.84883	3174.141521	3024.170507	2666.72663	4659.877449	794.2918434	1922.906871	1939.888017	4301.007211	1501.641751	2192.091643	1809.810345	2439.93208	2346.71041	1972.999902	2835.096622	3166.392296	1093.558651	851.2020744	2761.931665	2761.518775	3888.317149	4213.73726	1602.690178	2493.202964	1979.101746	6550.839263	13377.77684	12654.32479	5283.5328	12891.40816	8066.178526	3222.942872	4167.982343	4829.122955	4972.404484	2713.776237	2511.823035	4589.2224	6240.179	5217.201609	4792.292211	7316.899167	6862.619286	3682.943698
M238T3058_2	238.2	238.2	238.3	3057.659709	3055.922855	3059.73868	5057.375934	3862.363167	9374.321895	4409.895833	7979.902224	6964.064211	7111.318589	3962.243584	2959.240736	1998.896387	3720.574537	4888.372738	3376.921833	9831.598167	6974.734812	2863.530559	3419.256833	10960.46337	4364.374406	3815.132302	2530.793344	2683.124304	3015.52329	3360.022678	4683.218165	9265.615198	5977.285894	3119.41843	10452.31464	6541.312399	4009.630401	5013.91	4771.603759	9021.5885	3958.695391	2359.599762	6121.641	9941.209559	9290.075889	2891.378556	8556.685408	7110.919611	4652.202004
M238T3240	238.2	238.2	238.3	3240.229524	3238.502307	3241.626758	5670.844251	3882.078349	14831.1865	6048.222737	10823.58105	12250.26168	8843.930714	5940.970586	7012.043579	5220.786518	5805.539667	6437.162943	4062.875105	11726.6565	12593.64274	5146.187077	4442.3002	15413.24137	6408.2592	6039.424471	6324.809684	5305.864383	5178.319045	6414.627886	4436.6556	12542.3012	13953.52926	4958.993789	13186.2528	14275.27326	4790.973063	6485.923579	6859.638526	7408.264895	6145.821842	6025.824	5214.384	14265.8208	14772.00084	5025.10515	10945.34884	14902.17143	5795.022153
M238T2789	238.5	238.5	238.5	2789.442225	2786.426084	2792.716653	1259.265787	1226.836002	2085.61726	1251.017802	2142.226926	1914.199882	2669.629671	2412.975815	1766.237307	3362.497312	3018.497915	3380.115499	1536.396749	4467.784706	3920.342842	1296.876697	1263.885255	3779.130588	3837.737076	4325.255882	4768.332167	3722.390655	5169.1035	4659.855778	678.993367	1474.943479	1552.084482	728.1268511	2139.903418	1714.468103	2302.571373	1951.672373	2479.425	2684.153565	1302.656986	1484.932756	770.3821055	2525.049335	2152.661704	776.5116793	2048.223485	2782.289487	1464.77042
M238T3426	238.5	238.5	238.5	3425.634084	3423.211959	3428.8918	11618.13517	4047.226	12202.28232	6083.501684	5926.9	7414.269667	21418.55453	4309.676211	4611.692667	4584.8805	6051.2256	5883.153833	3657.721263	8402.086333	8809.9135	3010.0185	2726.374	12844.35916	8222.817053	9680.543158	9173.9945	4840.271579	5455.739895	5243.895333	9680.603333	17702.37156	16034.98716	5829.493263	20672.052	12607.363	7257.915889	9333.456333	9008.888	24459.59979	5752.094105	3972.434167	8729.422737	9934.551579	10918.53584	6039.981053	15998.29705	10929.48583	9152.827
M239T58	238.7	238.7	238.8	57.85367458	56.43888837	59.67073704	2907.969816	3818.7072	6265.559118	3297.965222	5044.435713	7042.11748	10062.07031	8906.355785	14237.09235	13895.67179	8569.925971	10768.54589	4052.380503	5596.428753	6853.993895	4340.060039	5372.24805	5802.282306	12625.62968	7771.480843	11117.4336	8387.21355	10167.39263	12123.70963	4212.98059	5896.194838	6127.905501	3180.951876	5162.920389	8183.25885	11342.88716	12491.56968	9052.343866	9787.203794	8441.740072	14898.84629	3232.686296	5840.05202	7824.870526	3646.432	4971.340485	7545.41905	9509.84169
M239T2789	239.1	239.1	239.1	2789.46981	2788.662811	2791.521717	11725.31095	9167.989758	22399.80257	8635.286535	17316.1268	14920.82541	25426.90595	20690.70546	20167.69595	30285.0744	33179.35067	33974.43374	21310.88096	46209.45103	39211.16028	15002.1551	12883.32793	35090.75958	48507.17212	47633.17698	51609.3225	48155.13055	51845.39984	49860.65774	5784.747419	12641.14288	12129.90728	7844.6755	16540.12226	14916.03167	16570.14135	18386.75946	15853.27686	17487.47015	10107.15936	11198.93401	10657.5397	18555.31516	17586.50558	10541.8266	21556.24079	18554.06953	16101.36805
M239T2599_1	239.1	238.9	239.1	2599.155812	2597.363386	2602.402731	4886.919284	4146.930099	8489.225833	4076.645972	8018.430856	6699.644193	18891.28817	20906.43417	20995.33767	19165.0545	18158.89267	18820.72983	3636.707556	9681.515742	9097.724194	2899.230024	2840.713728	5821.927742	22084.62105	18441.08165	24814.93156	15704.21508	18546.9635	13473.15945	8982.138235	14798.07622	17916.172	5037.889987	9758.530087	9934.437992	14098.32817	20313.74417	19705.53133	13824.91533	17710.14167	15937.61726	3914.143583	6156.242136	5973.147637	4097.458152	8620.427555	7032.691018	9662.185022
M239T2790	239.2	239.2	239.3	2789.592654	2786.426084	2792.558337	11527.54381	10585.09537	23867.06183	8521.552106	18320.33505	15680.884	26487.43368	21247.9365	21103.9975	31689.15867	32440.26608	34426.822	21729.81968	48133.48383	39766.67667	15807.79074	13672.79383	36927.40933	50402.63983	51539.71979	53233.44017	49396.478	54679.54611	52763.75037	6072.276695	12260.73484	11872.6362	7656.48424	16466.7736	14249.94032	17157.49758	18840.48617	17218.17963	17636.12937	10177.95761	12035.61981	11116.10532	17992.91723	16994.88676	10746.03417	20579.01304	19031.58516	14700.12317
M239T3426	239.2	239.2	239.2	3425.809762	3423.9135	3428.650772	225092.3846	94492.54379	193518.9297	129429.9909	112303.4657	108222.3717	402888.4013	68884.68967	71532.03833	65443.47695	85735.43083	83036.764	69219.13617	156168.1703	133029.8547	57510.68633	64275.52733	226797.0634	145488.9678	143838.8072	142994.9295	66876.5995	73856.22983	78366.3185	183814.6051	314674.3311	261830.4693	125343.2777	363481.2542	193064.534	120248.8343	140063.9363	149181.4842	478060.7823	88491.43933	58757.16147	161197.9775	192496.0484	189053.9983	137525.8038	273459.8215	154199.5928	155835.135
M239T2599_2	239.2	239.2	239.2	2598.787238	2596.195586	2600.420583	6579.290986	4887.806803	11057.77493	5490.732544	8245.227641	8072.645233	19859.86764	20089.0478	19114.78698	17657.06461	17575.43801	17905.19682	5543.992735	12530.54653	11033.88006	3520.260555	3597.577196	8617.626524	19521.36418	23058.46333	23578.15534	21779.94633	17985.24856	18813.674	8713.971756	15079.99912	17238.9271	6279.297956	13516.83492	11264.61353	18843.3085	19735.04947	19065.39918	17766.18075	16692.20223	15051.901	4498.068452	8801.63971	7046.383047	6040.391723	9800.841599	7808.207174	13122.45516
M240T119	239.9	239.9	239.9	118.7120233	118.0458851	119.3781615	2333.146856	1898.265857	4935.710131	1125.842917	3371.584763	2885.668102	3442.463848	3541.983712	4125.676362	3196.463204	3274.976348	2965.617962	661.7968147	1687.116696	2074.658727	1215.140428	1351.731213	2573.540502	3249.682738	2936.158012	2818.487792	2955.457527	3193.2173	3114.862173	894.3116582	1437.297316	1939.384276	988.9170572	2178.310241	2674.179611	2121.705017	1311.692939	1482.669016	1819.38129	2214.686414	1899.145208	1987.981896	6210.5445	5822.514118	1200.712318	2353.063518	2344.302647	2055.082062
M240T47_1	239.9	239.9	239.9	46.75224399	45.43650564	47.40969212	7458.494502	5394.715524	12094.8157	6900.59939	14838.52059	12124.82824	15035.33581	16177.72706	15385.63377	14213.36941	13479.40717	11557.87637	4261.872031	11558.8637	9051.839668	4339.095021	5587.100819	12623.15268	21088.30639	17835.71808	15098.47319	18461.22479	16075.95678	14702.8184	7472.677807	14091.2314	10660.02706	6643.054743	13616.90243	11048.56889	18494.75033	13406.05311	16923.07727	13775.67243	17058.2874	12759.85765	6540.595047	13058.80899	11309.48003	5820.629843	13266.09196	9029.454573	15651.2495
M240T2576	240	239.9	240.1	2576.371791	2575.093813	2576.62306	3703.913484	3281.120867	6126.109586	3472.159946	5005.12849	5534.853037	5478.902255	5010.942143	4505.483816	4263.409114	3745.54608	4237.35239	3807.2827	6426.897802	5157.411608	2425.519342	2432.234759	6514.950476	4857.933116	4927.885587	5208.614162	4464.110734	5245.069664	3579.008376	3209.643915	8262.438487	6474.252712	3952.85279	10214.19667	6252.449715	4781.874812	4122.807755	4258.675208	6038.867344	3149.665149	3894.069293	2790.129318	6577.839689	7169.561183	4013.425714	9600.05345	6263.918504	5418.632506
M240T47_2	240	240	240.1	46.6632185	45.99322794	47.50310143	8448.713529	5677.1235	12195.38706	7489.113529	14884.79533	11992.34774	15896.7925	15012.68586	16643.41529	13756.48935	14296.5295	12318.15941	4882.670588	12884.04118	9803.442941	5071.733	6268.402333	13819.65118	22129.91567	18455.23767	15786.83118	18286.02471	16229.94059	16126.81267	8332.997059	15202.4985	10259.39808	7047.415294	13923.9815	11193.374	17981.76736	14501.14867	17367.34882	14563.24	17539.51235	12208.95284	6794.7675	13813.43065	11865.17176	6155.509	14594.38706	9457.704706	14729.30634
M240T2015	240.1	240.1	240.1	2015.315376	2015.161919	2015.762694	2948.339696	3730.664119	6271.65917	2140.604559	5667.139343	5480.922191	9365.218428	8811.505597	8296.537934	7180.20341	8685.927298	7880.895886	2519.030989	6338.586094	7402.583531	2977.339696	3684.484824	7837.60433	10472.0041	9624.880165	10203.88362	13761.69733	14972.75038	12933.40891	1371.959394	4116.846594	3855.717337	1730.387736	4288.73431	3678.145889	8218.32388	9016.37487	10066.97575	6681.182704	6014.376854	5506.253539	2987.634469	4809.196364	5206.534578	2173.758179	4635.61004	4055.074674	6376.59234
M240T2790	240.2	240	240.2	2789.527156	2786.251852	2791.580523	2047.702456	2080.638752	5006.699706	2246.254976	3474.789188	2985.852799	5501.703261	4955.301553	4232.848815	7141.870105	6791.902947	7298.554	3866.596667	9217.740667	8680.086167	2578.363247	3988.0512	6955.290276	10650.07483	10616.14084	9910.6235	8364.042941	10105.3645	10026.73389	1847.589112	3207.259645	2960.030981	1471.897052	3248.499195	3672.897777	4321.177779	4007.460852	3275.493592	3367.703095	1949.784034	2549.430859	1976.320945	3974.588557	3489.417648	2186.157196	4653.467738	3517.659165	3070.828506
M240T3426	240.2	240.2	240.2	3425.700929	3423.769559	3428.806094	42818.764	18127.73432	34895.32933	25779.03242	22349.91874	21022.14983	75961.21832	14309.14105	13434.30667	12335.14752	14582.90568	16478.09074	13953.616	28014.48067	23217.92517	10981.699	11557.91	43892.65516	25258.31516	28485.81033	25763.66983	13346.81433	13661.5045	14093.3215	33300.504	57322.43544	52061.84821	23861.26884	69855.57233	35438.6285	22159.01133	23493.83284	28250.1455	89937.32611	18737.471	11015.53452	30874.9155	34490.11011	34517.13667	22097.32147	48557.94316	29889.92117	27318.7755
M240T1345	240.2	240.1	240.2	1344.523439	1343.980114	1346.702487	1446.988694	1714.705808	3558.438939	1535.804525	2371.487123	2601.350482	6087.700922	4786.565064	4904.682151	7973.147059	8839.548	8464.177667	962.9431856	2619.503895	2792.566988	943.671382	1205.219825	1395.084792	2815.11553	3281.699609	2948.250643	2581.364373	2825.384454	2023.874112	1270.508618	2787.953299	2511.483558	1279.191698	2873.98843	2174.442687	3316.462663	3522.11242	2710.217161	2403.806087	2831.240538	2967.2563	1390.115819	2283.628008	2326.040232	1121.614753	2260.530925	2812.087166	4785.743927
M241T62	241	240.9	241.1	61.86534379	59.08529005	64.00879278	7175.819348	6320.722143	13314.42587	5245.482902	12903.77426	13568.51318	19380.0096	18689.9328	18237.7026	16890.14884	16433.424	17284.3776	6882.112045	12478.73629	12223.7319	7058.774762	7157.437333	13197.45333	21558.9024	17838.9792	18830.20364	16945.57524	17813.5776	18402.62932	7759.874571	12898.46421	12340.44429	6917.613273	11935.84905	12856.98765	17630.00262	15221.2032	13304.39663	14351.3955	15872.53486	15530.256	7542.864	15331.17333	15502.81543	6856.743143	13995.7857	13881.34841	16861.0176
M241T3426_1	241.1	241.1	241.1	3425.950933	3425.176248	3426.180119	5603.394508	3648.681341	5315.6297	4513.576145	4026.098921	3925.122259	14379.68536	4442.048395	5111.037654	3315.884815	5096.519759	4911.478287	2135.629871	5251.078388	4672.392146	2299.780619	2276.475832	6867.508043	5772.990379	7604.889628	6453.655556	5460.983616	5022.135131	4742.733454	5073.543483	8396.702632	8664.832632	3771.34305	9636.533266	6574.842383	5487.078967	6664.976483	7134.059342	18048.27201	4696.401941	3676.689603	5280.552842	5220.821935	6869.461897	3840.073755	7555.709416	5110.151675	6432.187299
M241T1699	241.2	241.1	241.2	1698.774387	1697.372546	1698.998933	1911.781455	2070.087008	4237.451305	1719.544186	3933.987637	4849.582155	6097.451195	4700.984989	5799.043958	8471.784294	7690.500129	8457.160072	3435.518019	6673.15748	7433.338098	1637.625644	1454.847468	3128.584104	12576.31733	12244.61705	12292.67283	6772.450154	6092.982485	5165.941215	1474.379749	2660.215066	2852.07161	1171.418	2784.589891	2293.570426	3833.569782	4340.888402	4035.591199	4264.098733	3575.845558	4776.945303	1648.913728	2958.185075	3352.243728	1874.31957	2908.318617	3672.53979	3817.650427
M241T3426_2	241.25	241.2	241.3	3426.046091	3425.193478	3428.458531	6684.6965	3883.581026	5121.078999	4257.284755	4139.846397	3919.482715	15109.26758	4432.19282	5168.941092	3920.809748	5203.548083	5452.96771	2090.008939	5356.748063	5075.550415	2255.988728	2518.924032	6963.973762	5942.495799	7818.852425	6312.556767	4908.798307	5077.151071	4550.384584	6025.681667	8120.879928	8247.841469	3724.045684	10523.00442	5989.063167	5917.272706	6798.472744	6932.942556	18644.21811	4896.158403	3949.14101	5044.033097	5515.351624	6509.022823	4714.8192	8022.432632	5294.224747	6398.207001
M242T47	241.7	241.6	241.7	46.81094561	46.41809031	47.0684676	3455.902908	3142.022165	4974.736455	3672.764274	6619.255662	6619.510602	11258.28767	9180.040853	7941.036992	7211.061667	7105.705507	10912.62765	3489.268266	5049.456125	6072.333359	3610.673715	2843.902796	4784.060696	11016.09972	8656.814615	8279.314833	7784.540847	7601.986318	11510.96647	3147.325711	5933.648145	5980.290402	3214.514954	4929.702412	6843.290747	10098.30867	6855.143986	10801.06967	6026.67854	6968.97686	7580.89925	2664.129405	5111.82734	7078.605345	3491.277858	5074.453956	5966.969144	8384.609377
M242T48	242.1	241.9	242.1	48.16500201	45.33435839	50.2960656	6981.0415	6192.583	12008.08989	7566.910842	12589.01783	13918.43353	15570.64914	17958.39537	14580.174	13539.61245	14011.25938	13657.12078	6443.840173	11271.33847	12821.78063	6783.808657	6948.505226	11546.16567	22482.56758	16528.99517	15359.03647	16517.70583	17055.25432	16316.50577	6365.539003	13238.07221	13638.92583	8235.568667	10717.68425	14471.51417	13458.90619	17886.5375	13526.04442	12660.61651	13363.74833	12817.41876	7201.1835	12741.34463	13394.88706	7617.477667	11691.44316	12999.66733	16094.35583
M242T234	242.1	242	242.1	233.62337	219.3499776	240.198469	11016.97817	3114.999952	19283.5925	9499.914947	15120.65083	17570.43617	50634.65333	47553.49433	48352.21467	40662.7675	43212.47705	41420.564	4595.439411	7031.838249	5649.004454	6699.932258	7029.976774	9832.948211	35399.11583	24837.9445	37123.61178	43358.09583	51026.97311	47900.64133	6777.754024	13569.77867	12591.84017	8227.101667	12478.94683	16300.38617	28381.384	31570.62067	31712.98578	42915.26778	43922.5625	48020.5905	3969.526498	11155.2725	12960.84775	4354.095516	6488.411841	6064.546413	23838.16821
M243T55	242.9	242.9	242.9	54.56601815	53.60580666	55.93805146	49376.72167	47373.19412	76581.19267	57762.27529	94399.99417	92628.98	143162.4418	146845.6124	143606.9624	147805.2124	145566.0752	144527.4565	53764.03883	103346.7908	99594.49867	59357.9035	58975.47733	93877.10353	184804.8482	151271.0618	140058.2917	143180.7871	154022.8559	139930.8476	60373.9435	100287.096	98656.07283	59155.10647	94655.41533	97683.779	147580.8353	144349.2412	144057.1276	149954.4341	155650.2722	138947.2576	57179.06217	94146.86811	93587.16217	60016.91833	99570.50883	98035.1595	136596.2376
M243T298	243	242.9	243.1	297.615736	293.7440532	300.1264711	5566.98675	1353.320826	9907.739579	5874.61745	9269.953833	11312.26358	21482.19017	21515.92442	20442.16033	24905.6805	23906.10444	25528.005	2706.641802	7516.592877	6502.131523	6799.001	5569.840211	5586.244144	23552.37167	21617.52779	23595.44	20320.8	21658.586	22107.337	6378.433684	12286.10067	11408.22589	5938.189333	3589.762894	8335.816159	22565.96617	23674.664	22571.47053	24153.52867	24214.05832	24984.70583	2136.373507	8760.522667	9457.639	8118.391368	8335.709684	6555.254942	24787.1425
M243T1541	243.1	243	243.2	1541.458914	1540.529647	1542.600827	3408.364627	3710.215627	8238.339789	2614.96424	7283.580771	6577.393201	14611.5648	15814.02516	13791.24611	5176.18047	5650.062373	5377.380213	4187.699713	6192.958663	8085.496895	1450.282312	2246.563831	3703.950287	6101.059903	6698.98687	7999.165631	8723.649324	7528.489776	7392.94804	2906.601444	6933.851238	6201.812856	3064.581288	4370.590681	5605.119891	4152.37232	4251.920251	4581.135157	9904.487055	9764.256238	7779.6629	2604.016345	4741.90152	5076.279291	1793.905854	4364.077588	4433.17073	7512.412253
M244T58	244	243.9	244	58.49691799	56.68814062	60.79325742	7050.1054	8485.5456	18455.12295	8223.006905	14668.0128	14897.51055	19936.62629	20460.26385	22900.9536	21361.9887	19571.80071	16659.216	7635.694	14748.4512	13973.13657	7587.924636	6708.799524	13784.04343	25642.00665	20182.2673	19480.07333	21089.63675	20188.02484	20041.8624	9617.263095	16640.2808	16141.19667	9886.8672	14068.2528	17499.67115	18584.0928	18884.11495	18294.7968	17411.3856	19292.5152	18644.1138	8317.276	16403.2076	15546.99009	7782.715476	13469.42675	16377.724	19252.87167
M244T1870	244.05	244	244.2	1869.761529	1867.716223	1871.517552	1208.60185	1098.918355	2848.110157	1326.093258	2565.224136	2412.518798	3338.385222	4041.079435	4158.029531	3204.876371	3592.970972	3614.931933	2502.015882	4346.039239	5167.728235	2815.2775	1452.742588	6419.441765	4272.495652	3924.471832	4269.742331	4264.84338	4230.637082	4380.203579	1696.974396	5826.707167	5483.831765	808.1916073	3063.970595	3203.468219	2482.97144	3059.70718	3377.117148	3794.118166	2826.745257	3302.266816	1246.834262	4024.339604	3440.082198	1372.932385	3059.976901	3219.842674	3593.142729
M244T2180	244.1	244	244.2	2179.790178	2178.587378	2183.694236	707.07668	923.6327129	1889.478487	902.7283957	2268.902999	2003.821962	2099.639412	1795.51654	2234.055073	6045.115199	6015.523378	5992.698602	1171.450779	2961.310515	2505.863779	4129.073667	3719.835333	9374.380167	6845.251337	6980.438974	7746.834995	3056.355252	3364.841818	2971.879974	471.610955	1557.653099	1297.054897	699.9779479	1207.435019	1108.493441	5087.244087	5878.868756	5086.805979	4649.792348	4496.051486	2920.772451	870.8358706	1435.010434	1387.140658	710.4420975	1342.768351	1461.385074	1491.377324
M245T55	244.9	244.9	245	55.00176928	53.60580666	58.10210702	7113.646947	7144.9056	23047.3101	7126.613158	14067.83305	12691.01626	15807.10011	17148.49733	18918.10033	18294.36467	17919.69978	18014.84168	7056.836461	13287.54533	12437.94568	6804.603368	6690.299579	12326.46421	22520.96529	18334.59911	16941.05583	18486.28333	19864.99317	15652.66067	7707.792333	14450.34667	12430.96717	8980.5586	13616.18635	11299.29	18582.12716	18292.9535	17416.619	19170.58	19560.05958	18133.49167	6645.142526	12600.69879	12859.88189	7108.002316	13739.11867	13099.70545	19967.88421
M245T3058_1	245.1	245.1	245.1	3057.876951	3057.403986	3059.376314	10200.07047	5923.619818	13101.17369	8282.085684	9788.948717	10439.811	16516.8857	5404.296751	6848.204616	5650.456757	5975.362079	8521.270157	4742.534216	12380.05137	9477.98037	7030.880861	6732.470514	17952.18164	7006.301918	7406.267663	7032.109246	4846.704644	4955.45876	5268.549414	5804.1285	12617.24117	10892.1049	6254.483737	16166.00241	10153.99341	7423.88289	11489.07554	10354.14165	24857.31047	4922.847564	5547.028233	9348.640851	17007.25847	15166.88467	5869.342331	12143.56456	8954.304458	14114.19159
M245T3236_1	245.1	245.1	245.1	3236.37879	3236.21927	3237.039494	10292.04367	8049.244632	14346.36621	8983.296076	11852.44673	14324.75283	14077.03724	7662.905531	8024.345404	5525.671817	6643.737308	8361.882911	6453.225053	15222.75829	11044.39166	6663.529	5549.801539	14543.90741	11065.22665	12490.0261	12908.25078	6805.983734	6856.812366	7995.093892	8491.83002	15232.02293	13425.18674	7947.574103	17632.32737	14234.34968	8441.686392	11141.16083	9249.579911	16568.03716	6019.636294	5246.849349	10537.72451	14383.23933	18391.62084	10800.6341	18769.71189	18081.2785	8455.260408
M245T2129	245.1	244.9	245.1	2129.29047	2126.438439	2133.25704	2202.850981	3505.581943	16266.63118	1846.83891	11179.26233	9999.527	22054.39811	23618.6965	23332.08463	20243.18583	24144.601	23896.69633	2137.928232	10863.23647	11243.78541	2671.283889	4497.388167	18403.0245	22536.33167	21704.41789	23468.43105	20780.84033	20972.759	21964.80917	2221.473202	9066.808824	8714.297222	1765.385831	7714.848167	8969.375333	21493.4795	23207.90274	23025.86337	21211.24617	22572.88168	23967.10568	2811.75037	9957.192	10184.38983	1188.057875	10411.226	11248.48765	20553.51474
M245T3236_2	245.2	245.2	245.3	3236.064075	3234.415334	3237.133846	10195.82683	7422.510254	13684.3623	9468.928333	11953.91853	13872.93207	14288.0625	7900.88674	7961.802333	5804.477266	6726.745531	7860.198333	6396.840719	15526.97032	11577.13937	6205.16042	5979.076	14745.2805	11921.536	12649.698	13954.94042	7015.966138	7408.298598	7304.198667	8894.933667	15929.15032	14560.32716	8219.994737	18273.19717	13891.1946	9576.177	10874.19999	10333.9735	17604.30417	5977.124738	5628.846946	10556.87221	15490.3765	17791.22515	11363.06716	18927.9785	17332.99815	7798.058526
M245T3058_2	245.2	245.2	245.3	3057.918073	3055.643149	3058.941746	10428.45684	7151.792667	13669.9715	7079.655056	10221.15118	10176.07896	17748.24317	5638.621794	6404.601958	5654.662009	6317.91852	8082.153302	4851.624706	13284.723	9776.562667	7525.705053	7137.681	18141.95867	6849.077751	7246.057672	7235.851185	4701.517016	4730.597494	5425.124778	5771.152693	12179.87305	11589.91183	6841.605333	16847.91883	10493.50824	7631.889778	11599.79	10267.64867	26016.26867	5195.078766	5932.786034	9789.331176	18477.81633	15623.64122	5856.341667	12916.4085	9203.629	14241.494
M245T3236_3	245.4	245.4	245.4	3235.77768	3234.730274	3237.214245	6919.548056	5906.394669	9719.984223	6655.560873	9281.258759	9383.884583	10375.90694	5758.935368	5992.074995	4074.003405	4419.667711	6350.457667	4607.859078	9628.973592	9031.804043	4060.554689	4400.939607	11142.83559	9008.132887	9191.754688	10543.74354	5459.9328	5174.748167	5649.229331	5871.695322	11741.22089	10761.96514	5903.991953	12699.82759	9192.66085	8073.087984	8097.988045	8607.055028	12532.46435	4221.370976	4336.79625	7529.231524	11267.88428	11771.89706	7551.780723	13292.04346	12563.40687	6449.533951
M245T3057	245.4	245.4	245.5	3056.749942	3054.171725	3057.484729	7415.474483	6163.885374	9750.505855	4792.774196	7752.993735	6818.827836	13879.39696	5274.941	3692.038193	3678.236083	5155.027647	5588.258824	4011.619559	8807.901886	6721.445862	5170.032189	5334.179289	13224.29582	3687.3785	4817.403385	5390.656667	3091.649264	3549.092331	4057.028942	4492.147802	8635.948034	8419.482052	4968.425702	13318.45117	7701.589477	6504.050478	8279.395459	6377.908768	21041.63344	4615.15483	4063.211582	8205.9807	14580.24073	11994.85889	3557.08979	8604.481391	6008.635325	10500.13566
M246T362	245.5	245.5	245.5	361.649637	355.8646871	363.7063357	1742.934914	837.0130334	5500.536588	2662.8715	6663.575294	7607.435968	4312.242297	3844.46542	3316.586749	3480.85046	3030.171517	2942.645035	2361.630947	5787.763784	4800.822353	3714.190667	3613.252465	7126.441176	5808.105448	5462.626167	3649.953394	6626.838667	7545.892187	6580.270167	995.0081464	2428.499209	2700.451653	1071.518347	1227.818382	1772.480837	2816.052923	2546.57145	2444.750753	2973.386417	3284.550597	2699.024409	609.8044236	2746.942443	2383.672957	1481.318985	2640.350025	2777.886349	2253.584556
M246T2977	245.6	245.4	245.6	2977.336923	2976.578408	2977.4381	923.6688675	536.2604997	1605.732435	575.8036711	807.6517588	767.2347966	1280.081083	919.2892175	967.8683175	841.0764682	1072.324227	1378.642712	698.8074221	1418.715804	1297.917211	919.0930654	575.5484271	1221.300584	911.3865767	1099.731175	1082.182558	1487.970197	1002.905794	972.6698908	1662.344	4872.7585	2454.975947	998.4149432	2950.77	1766.26633	1203.944642	1041.405615	1446.263263	3131.050099	691.4685037	1237.29525	594.253765	1447.002679	920.9022197	347.8217856	1629.96997	725.9401411	1193.773814
M246T1034	246	245.9	246.1	1034.465963	1027.728435	1062.888342	6583.203571	7418.541261	16537.74119	1252.461024	7750.258095	7482.667271	18875.968	19020.70705	18355.35452	23961.86727	23342.50167	25050.04214	5238.277565	11518.066	10387.70936	6384.225714	6492.847545	13185.71886	12460.4545	11965.08029	12822.07667	21170.67952	22610.09381	22110.39673	1254.675341	4378.48036	5189.470288	1295.150418	3648.636664	4608.269105	5403.316755	5626.435287	5243.765626	4498.024367	5357.011502	6349.580892	9382.895348	21572.61561	22304.42136	4659.593714	12530.89091	11589.97135	23212.52973
M246T361	246.1	246	246.2	360.8691242	322.1967267	365.7588392	14592.97588	564.0916783	43159.03324	26805.29706	68963.60756	69636.8415	35877.75059	33078.235	34250.66412	23542.65706	22250.01941	23075.55765	24215.78824	50509.8885	48421.36183	33513.79717	34361.90833	69626.96333	54145.05383	43807.15118	43258.19478	69890.8515	68044.10706	69271.34933	7364.754571	18928.25794	20973.55088	6381.389875	14713.80038	13393.6992	20158.65588	17460.62294	17461.89765	18960.43533	20998.16	19893.35471	7524.392941	16546.17344	15686.63765	7573.507875	18857.69856	18856.4544	17430.216
M247T2601	246.6	246.5	246.7	2600.749654	2599.494403	2602.706593	6920.318316	5149.315158	14031.23017	2768.709	10699.88689	9610.045	10582.33883	7189.894167	6827.493111	4760.863222	5289.771204	5848.027365	3499.693333	13754.6415	12907.9415	3335.752418	4613.103833	13719.90244	7360.645333	6107.581298	10139.63167	6542.168667	7504.584333	6592.107807	3932.017481	14739.63583	10915.30632	4765.509833	13283.83478	11232.88667	9878.105263	10285.99383	8047.939412	18031.88767	7253.396667	5545.885	3772.074706	13156.30683	10418.71588	5372.24805	15378.89433	10774.2575	10614.79567
M247T139	247.1	247	247.2	139.1919346	116.1609073	143.4032923	37980.73523	31870.82275	66818.32632	72112.80209	101247.9552	122454.1833	220337.3165	293723.1893	311520.6785	297991.4259	290912.99	293075.7708	83619.44051	152282.3312	141796.849	79264.67155	100662.5538	131637.1675	298778.2369	254637.8808	278201.6302	264316.1753	284057.9718	277332.3515	67537.59525	121537.7545	131645.2324	65855.72769	108171.0586	114726.3264	254597.9045	257431.5367	275018.5715	252593.7668	281906.8939	277576.0088	74188.47986	146283.8017	160332.8335	91809.82563	150944.8674	170759.3323	284247.6318
M247T65	247.2	247.1	247.2	65.27199372	65.00917365	66.46071243	11945.76213	12510.07941	26442.62471	11277.44018	23699.29765	23281.58941	15512.74193	18319.87144	16292.13143	16576.69628	19187.48204	17981.4459	7164.041837	14274.44989	14693.95994	6405.467947	7980.171131	12873.22344	21096.64396	16456.34089	15834.47108	19072.01385	19960.63745	18890.00543	7553.818627	14497.42564	14352.64204	6704.010132	13763.04608	13076.53713	23220.28868	21159.85752	22245.89341	19328.48068	20256.64263	17881.62954	6302.599985	15189.63611	14421.44494	7322.166439	13583.21521	14442.08276	15765.56289
M248T2433	248	247.9	248.1	2433.404971	2431.642498	2435.167444	379.006496	412.242935	1040.4744	684.69269	1856.280121	1125.843416	1591.272981	1538.258343	1894.725556	1880.376467	2404.468604	1798.824703	567.23828	1520.999794	1773.552924	432.0594406	876.5704066	1053.905046	1999.413382	1941.977841	2153.855062	1802.00112	1583.372958	1175.733413	533.3001923	1256.267655	1385.056158	520.3028723	765.4443606	1058.133536	2066.243966	1735.986363	1586.873657	1994.644764	1682.909485	2018.098353	892.3221765	2314.789912	2243.243593	1688.177006	7559.619833	5791.608	1761.322628
M248T73	248.1	248.1	248.2	72.84587297	70.36533718	79.37136505	9528.4224	8386.511368	21695.14147	6982.452667	13933.77305	16493.61347	23100.95882	28484.59706	32469.13179	27702.80529	27560.27647	30317.50467	8349.931176	14680.94478	16571.22716	5921.296471	6863.914667	12171.3125	27675.99294	25188.08882	32144.9655	15823.52176	16132.6955	17553.62412	7984.381	17917.58317	17808.81263	8939.740833	14853.94033	16708.21333	18022.13471	18212.517	20746.97233	15690.87118	19871.42011	23450.76767	7877.132333	19452.9325	19006.88568	7657.043529	14891.21689	16483.83783	21612.33656
M248T3270_1	248.15	248.1	248.2	3269.91696	3269.236746	3270.329975	3872.799433	1872.638958	5135.215696	2448.730912	3906.141931	2047.658148	7313.013227	4419.246515	3231.487613	2005.544185	4298.836079	4160.994664	2042.293703	3921.131678	3278.499782	2180.414602	1762.280173	5300.821981	4398.095733	5236.691755	4326.56673	2942.526967	4397.902879	3230.855832	4191.295263	10344.17316	7329.599667	2389.471176	8956.674833	5972.020211	4190.82434	4666.189927	5065.798866	10648.54544	4423.666398	3968.739081	4559.905989	5627.432085	5169.602345	2586.910487	7697.914167	2912.70285	4605.306762
M248T3270_2	248.4	248.3	248.4	3269.565608	3268.633866	3270.611177	2916.972158	2468.115158	5846.427158	2371.836292	2816.969765	2067.387821	5517.975191	3520.750889	2783.580275	1984.552111	3208.275894	3322.869594	1979.585453	3176.060321	3238.914619	1989.892938	1218.523061	4848.693047	3973.567167	4454.376776	3478.878583	2520.183302	3213.09261	2534.114748	3194.5811	8993.167077	6650.304215	2305.832	7991.304246	5454.207561	3780.041961	4469.363597	4132.551861	9759.640532	3936.241273	3096.627627	3669.3328	5406.513035	4204.57333	1996.064118	6874.612761	2714.646003	4728.549361
M249T64	249	248.9	249.1	63.58078429	61.80184806	65.16625581	6925.962947	6975.613632	11440.52119	7586.667789	12450.64611	12170.27958	15166.27953	17302.11015	15170.4	17686.04189	15808.38032	16487.96884	6303.877421	11183.42632	11196.12674	6595.998	6114.51295	11537.62695	20930.1768	16442.01384	16797.63889	17223.28917	18016.36483	17369.94253	8479.964053	14241.40547	14371.768	6907.660833	13109.65684	13477.06053	15545.31537	15326.50015	14464.2875	15967.25158	15577.68485	16324.1832	7870.027579	16020.87558	14248.46126	6890.684	15476.74584	12862.70421	15215.10442
M249T3690	249.4	249.4	249.4	3690.112704	3687.137669	3693.057371	3034.059524	1504.662551	3170.701126	2244.38974	2915.044584	2635.629396	4555.625293	2135.957657	2325.855836	1738.800347	1490.946813	2855.458975	1620.62426	3913.165167	2105.920625	1558.640903	843.4076748	3710.348754	1974.838854	2448.434056	2579.012053	1340.606248	1507.213761	2663.724618	1694.649717	3577.389332	3321.0721	1422.749182	3397.507294	2821.001617	1617.497364	2336.265667	3367.990123	5694.371344	2221.833411	2352.226746	1959.089302	3037.736484	2254.972138	1866.639528	4164.482263	3494.048667	1864.111059
M250T1543	249.6	249.5	249.7	1543.30389	1541.102425	1546.74868	1210.414425	1150.994443	3722.657667	1421.110724	3131.359368	2789.859158	6010.08785	4565.095789	5790.016833	2084.582239	2224.409232	1598.408102	1054.598577	3636.6624	3158.212941	526.451441	749.3335354	1473.145593	2244.121701	2119.215858	3111.27415	2331.242788	2359.380864	2400.73308	867.67686	1957.439645	3829.906333	851.9757081	2362.871131	2077.645616	1282.56789	1706.455446	1123.212864	3256.776968	3075.686023	3193.492353	963.5262136	2125.320374	1618.335709	946.2138827	2126.419916	2075.208638	2915.411194
M250T1972	249.7	249.7	249.7	1971.654363	1964.744947	1973.054752	889.0218295	1639.253574	2319.770799	1087.124758	1957.099569	1847.690469	3012.142045	2739.414365	2329.582211	2083.705896	2675.666438	2275.55171	862.1381182	2732.201694	2921.69851	900.8184641	1079.679292	2280.522148	3673.989698	2997.483677	2861.436588	3349.510718	2666.391514	2189.139102	625.7584188	1521.974845	2007.491749	818.9264221	2202.502759	2047.352187	16802.90325	18200.05533	17367.2989	2765.146368	2945.246998	2486.283248	976.6700839	2291.741162	1701.208296	859.6869502	2459.117964	1750.49814	2987.910634
M250T2435	249.9	249.9	249.9	2434.813878	2433.048573	2436.579183	539.6231716	483.0550455	1307.299126	604.4018471	1176.92539	1287.4844	1936.869786	1250.218729	1221.359862	1930.981208	1276.623175	1825.747338	429.6351159	1382.213751	1113.871487	586.8982497	1023.361069	1099.010563	1424.549709	1671.856314	1981.054551	1676.335337	2073.74965	1473.869043	284.2219031	951.6408165	1007.247849	473.8549821	895.5074683	961.0871657	1551.627209	1160.635727	1132.827805	1547.72696	1471.319982	1100.1543	631.4380525	2603.173515	1943.793339	2233.401758	9787.852	9120.313474	1521.369821
M250T1381	250.1	250	250.1	1381.089187	1380.185793	1381.639058	753.0461911	1126.608021	1885.338855	655.9203596	2184.594268	1756.000046	2745.307033	3284.217857	2830.510238	2949.545055	3018.929251	2705.993238	441.863226	2284.426879	1584.265104	374.2678594	948.2336674	1563.154673	6386.900632	6124.463333	5205.338206	4006.373754	3231.721803	3728.305546	1704.482797	2892.722047	3098.471453	1101.105639	2424.987357	2088.627586	3493.340669	3492.125796	3979.928236	6554.914706	6851.483889	6418.030588	680.2521763	2188.041859	1487.182683	1188.104473	1846.457844	1700.79006	3482.475278
M250T2008	250.1	250	250.2	2008.496692	2005.968899	2012.378086	2377.912094	2162.719607	4937.826681	1394.294141	3637.783429	3127.136281	4145.081136	4605.53849	4249.360606	4425.447434	5130.678531	4921.320679	2827.689544	10638.97881	9846.000542	4196.831217	5163.458833	8251.481706	4404.490732	4911.179598	4519.530275	5392.390381	5374.184852	5937.831576	1842.768692	3684.365295	4171.624338	3645.082636	7397.25787	5753.776139	6220.034741	5596.210606	5195.359639	3923.131266	3637.989065	3399.806659	4202.859357	9231.80872	9676.32412	1392.66529	4682.026077	4633.379919	4383.961545
M251T2346_1	250.6	250.5	250.7	2345.834116	2342.710562	2348.116195	1913.542	1196.705051	5788.645882	1787.948167	5912.788333	3859.567647	6406.696667	3560.3735	2202.548901	1946.200992	2303.932581	3705.700632	1967.227474	6612.727	4561.567346	1652.500563	1663.7655	6858.27	3444.657833	3784.775294	3042.569895	4009.099579	2607.264778	3700.104706	1540.984421	5397.678947	5231.194833	1868.397647	4344.253212	3348.228552	1941.807247	2988.871765	2311.34412	4875.614706	1699.762089	1550.772524	2204.242333	6391.173833	4556.688824	1236.358322	5125.440333	4927.110329	3612.895929
M251T2434	250.65	250.6	250.7	2434.11084	2431.642498	2436.579183	204.296841	228.0746695	765.1516105	316.9920786	720.2492382	667.8538119	608.0106729	1209.061031	736.7679391	1116.260711	753.2244029	820.7467482	355.2223653	621.6887914	415.5639032	198.4418953	532.1510653	958.270708	917.9339419	622.3505556	910.536905	708.9568905	968.1475516	978.3433455	309.5537598	501.0912115	797.4142286	332.8248881	526.1231693	538.188019	1059.383308	571.1553838	780.6670468	666.7487791	584.0185617	680.7222325	195.0359324	724.6869795	1094.842335	1811.078873	4028.880833	3323.320588	997.7931891
M251T2346_2	250.8	250.8	250.8	2345.974812	2345.540705	2346.322677	2036.046326	1680.781471	5708.793317	1409.898044	5902.533262	3651.662612	5598.002507	4686.502605	3533.409195	3589.483594	2707.5102	3262.337878	1906.485702	6282.950539	6252.8795	1795.892599	1662.153741	6283.017195	3475.29708	3778.704223	3776.381365	3799.754773	4470.064748	3695.722546	1092.512554	4849.910661	4929.520218	1576.580292	5908.518105	4567.978235	2800.158456	3903.510281	3103.521534	5075.399676	3319.120494	2865.192161	1813.821473	6364.746792	4414.826949	2441.318333	6629.661	6237.317895	3943.654007
M251T1227	250.9	250.9	250.9	1227.155199	1226.81611	1228.921367	2399.610346	2833.536442	8302.592574	1559.401814	7436.259468	5998.453196	8028.241508	6277.273054	6400.380074	6163.00257	5788.452285	5580.861847	1707.736702	3069.750603	3491.518797	1561.951417	1656.162107	4335.708003	7969.979756	5625.934701	7622.525464	8770.400833	8922.806833	7331.460158	2664.86005	8518.622608	7694.135014	2231.225094	7087.773992	7319.797183	11574.19665	11686.31789	11941.66272	9209.337647	9393.095111	7995.422465	2758.089347	8760.687963	7699.374121	1606.27201	5675.415472	5844.7293	4331.407484
M251T48	250.9	250.8	250.9	48.48670387	46.75559245	51.85311588	8177.710833	10971.82083	13525.04168	5283.966684	11145.6576	12068.67242	15818.9915	16798.3296	16074.49958	16602.17975	16557.11558	16928.25011	7704.922105	8840.481179	11965.14085	7072.723368	6065.156632	9382.947909	19902.8596	15313.88547	11569.78743	14204.6359	14571.5349	16024.29553	5596.6209	8042.103143	10958.04974	6231.673263	8811.2206	11590.1856	15799.7952	14998.89101	12455.2533	13115.60429	12614.25901	16154.8452	6611.23775	6413.05598	11105.81263	7015.0752	8818.5888	10860.2104	11974.89282
M251T49	251	251	251	48.67983544	47.98160773	49.72497655	7611.4226	10540.48106	12987.37343	6317.989526	10715.93427	11532.02944	14083.1312	15074.77449	14947.13427	15684.3321	15283.29143	15634.09738	7649.503791	10607.9904	11005.35402	6420.089965	5788.439901	8344.803678	18088.19176	14601.44089	13000.07137	13582.74335	14392.11662	15882.78925	5156.32439	6980.246613	10157.95141	5902.413554	7803.799786	10597.43225	14419.24193	18473.468	14476.0896	11943.21857	14159.9808	14910.29258	6246.624338	8324.37385	10801.89039	6499.913498	7926.624984	10119.76111	14344.848
M251T1229	251.1	251	251.2	1229.087643	1225.237157	1238.431657	4065.571167	2892.497257	9072.3905	2160.314088	8286.370667	6879.651316	8176.829247	6826.184193	7303.092367	6322.876105	6348.205783	6062.414492	2141.585288	3610.675313	4001.088316	1837.957288	1859.494997	4836.983216	8346.296211	6387.628001	7946.646305	9066.011036	9160.585056	8270.113345	3151.135167	9579.376444	11012.74467	4411.279579	8448.917421	8301.8935	13366.57067	13129.90274	14302.17417	10049.34207	9415.747881	9130.248333	3683.29	10298.63032	8427.434947	1693.159539	6541.540533	6742.554333	4504.949072
M251T229	251.1	251.1	251.1	229.2824754	224.8033555	234.5162681	937.118889	784.1089266	716.1795243	441.7863339	1001.611651	1059.386445	2212.99513	2437.867545	2775.67346	2085.016778	2756.899428	2227.65257	890.1615831	1211.581389	888.4267931	369.9496925	449.5459017	918.6280528	2494.358679	2168.3313	2137.395095	3730.78659	3155.937234	2209.140628	578.0812943	946.7612882	940.6113358	994.8310758	1036.063857	943.1163403	18154.65917	15913.7265	12151.93384	17466.18214	13824.33289	9986.8265	367.1308695	1300.221222	887.3526608	613.3568219	1267.640509	651.4551691	7623.589941
M251T1450	251.2	251.1	251.2	1449.565559	1445.913311	1452.136926	919.3149105	1397.161048	2426.159503	801.5127075	2156.621627	1866.474215	3845.986563	3381.779963	2689.373918	2429.321866	2779.951353	2643.755508	1116.074623	1956.936431	1689.43768	547.4551068	1040.316812	1935.561001	3066.38475	3577.924219	2849.735026	3582.09833	3653.625217	3834.631804	741.1025417	1658.349819	1925.541383	838.1286981	1681.343345	2292.72533	17004.67647	21899.8955	21534.40333	19060.76059	14990.8235	16190.42765	885.6825492	2331.900267	1894.51904	1095.449526	2384.411409	2459.139455	7717.724118
M251T3136	251.3	251.2	251.3	3136.496336	3135.382312	3138.407795	2691.73583	1832.601343	3933.259991	1502.858481	3130.340431	2000.861376	4986.029085	3265.140671	2580.624129	1943.922328	3393.117768	3869.957165	2369.974676	3293.602489	3792.449423	1327.555701	1183.114511	4680.839833	3370.025954	4823.16781	4121.556927	1931.614717	2667.829855	3292.618019	3268.262	6714.289263	5399.478011	2742.29012	5537.878772	4521.200744	3642.152988	3957.598393	3874.826975	6156.092954	3082.558945	3219.784064	2186.77487	4235.249313	3858.460383	2541.856621	4122.665972	3636.99468	4418.580641
M252T67	252	251.9	252.1	66.72523601	64.00879278	66.80628839	3321.886333	3440.5056	4586.291667	2811.044	3701.707729	3011.920645	3796.698017	2360.015353	2396.723106	3950.825743	2815.612185	2711.897577	1244.437081	2202.379805	2045.962838	1823.441613	1365.909907	2459.540819	2983.590027	2508.958133	2412.42329	4421.401561	3547.04682	3405.000285	1735.098102	3295.496306	2960.832152	3601.3824	5057.621333	5197.382636	2615.831803	2770.383469	3073.529217	3179.23835	3256.876055	3178.850267	1481.708804	1744.160766	2398.172866	1365.687995	2659.130193	2201.264397	2449.998139
M252T2867	252.2	252	252.2	2867.42205	2864.657085	2870.169591	5341.20275	3533.539368	2817.428737	5566.98675	3441.566599	2667.012357	9749.586	10020.63221	10846.0989	10820.826	11760.9408	10621.67229	3958.416	4994.2368	3696.855705	4376.000632	3423.469053	3909.789111	10359.25215	11427.98284	10354.05163	12237.43086	10395.94205	10558.5984	4501.621667	6261.452143	4239.575326	4227.926667	2463.940555	2061.008464	10892.97929	10386.01143	10451.3472	11430.315	10874.7072	10626.01895	5270.64525	3630.034654	2827.151797	4642.848	3827.654626	3196.538942	10312.632
M253T2433	253	253	253.1	2433.048573	2432.159915	2435.167444	746.7414233	691.3214854	1934.111144	1076.348179	2880.970262	2925.207768	2546.295511	2674.92341	3424.593179	3066.222306	2054.082913	2843.501212	841.029034	2999.521184	2216.107951	1151.209355	745.2965776	4056.705555	2316.828875	2359.227268	2439.865614	2909.186761	3078.859503	2111.492252	706.376508	2919.553443	2712.695845	1343.793051	2392.888221	1686.249274	3074.616277	3133.518846	3517.441485	2772.767668	3071.012231	2727.118542	3333.580961	7287.718514	6253.848447	10507.48168	21314.12884	22708.494	3166.993572
M253T2989	253.2	253.2	253.3	2988.558292	2988.019168	2989.969327	3891.468998	4026.183632	6340.691854	3051.268188	6660.476421	5685.328593	8497.774178	5490.030709	5440.462285	4289.986618	5824.202157	5418.416565	3086.364558	6025.38273	4676.32957	2525.392576	2968.367475	6844.647143	7814.582144	7386.35825	8586.94963	4243.644895	4715.245239	4959.715854	2839.087806	7192.394195	5915.403342	3933.11368	8175.93278	5396.977864	6178.977434	7143.279674	5600.911024	6795.809906	3790.539699	4327.590473	4847.3575	9810.369684	8524.857833	5600.9205	11131.72089	8719.869842	5427.584685
M254T2373	253.6	253.5	253.7	2372.580628	2370.404297	2374.677659	4108.033842	2397.171494	9734.227667	3145.470947	7458.015833	5665.821426	6179.498833	4073.152809	4437.965	3326.142941	3893.975919	3744.119453	1897.129972	6866.737	6162.564833	2713.692353	2026.435333	5785.823529	3569.526803	3926.655279	4140.363	3582.905273	3253.98749	3228.573166	3017.193111	14560.41767	14710.00133	3630.931833	13918.33683	12430.96717	4037.347833	4415.317795	4225.88032	7736.015667	3638.383546	3646.140936	2800.336836	9420.948667	7707.744421	2442.977759	8194.644833	6395.451765	5583.951789
M254T2372	253.8	253.8	253.8	2372.48567	2371.049425	2374.055102	3862.101127	3760.759167	9045.050393	2611.10516	7184.308174	6446.209333	5117.568543	4014.94082	3507.241309	2997.986915	3767.860978	3471.361411	1967.166333	6039.596216	4460.803464	2328.158625	1948.390987	4922.803412	3747.292082	3449.241796	3727.636962	2675.179469	3343.234862	2906.566967	2701.819964	11973.61	13197.83933	3435.133305	11760.57212	11048.05456	3779.699713	5036.422526	5117.049368	7524.639864	3091.003625	3066.663134	2272.554054	8593.124159	6607.210465	3378.466	7525.691994	5918.657719	5223.463267
M254T3173	254.5	254.5	254.5	3172.683828	3170.754874	3176.181238	4227.784	3831.337174	8313.08465	1478.956917	2286.169366	3075.947256	5775.038616	2596.157356	2504.637414	2133.643949	2664.162299	3761.040701	2708.113	5691.16795	6435.072	1887.348921	1118.559603	4248.936468	4340.520043	5252.329684	5303.1017	1914.973629	1191.576057	1872.187043	9145.9872	26666.23411	25080.03347	7181.5968	19394.1216	16811.02995	6391.3248	6773.52	6776.5824	10316.91765	2376.579394	2506.194208	5640.493727	12874.21173	14083.20571	5518.979714	16413.55643	14223.38881	5176.0982
M255T65_1	254.6	254.6	254.6	64.656413	63.5874785	64.89606675	2921.975592	2961.158743	7077.129432	2401.14496	4196.144468	5843.013671	4877.345989	6065.912251	6240.315921	4814.648413	5090.095626	4378.465953	1779.351339	4140.995746	3306.078215	1277.277625	1897.927042	3634.705588	6635.93957	5774.36128	4753.68058	5667.053194	5228.694594	5980.565882	2236.419688	4745.60495	4686.048529	1881.510832	3929.485271	4726.608989	5161.868353	6177.784441	6008.747667	4800.17938	5993.369284	6478.097994	1665.256638	4607.658914	4514.227972	1736.160631	3495.591427	4481.041759	5196.034944
M255T65_2	254.9	254.8	254.9	65.07731267	63.62344525	66.43740208	4024.675294	5804.092421	11559.22542	3004.063351	6375.39516	9856.999167	7978.876385	10099.71983	10218.25783	8224.783363	11162.25895	7334.826847	2874.516165	6639.633673	5664.465449	2624.012393	2798.832095	6252.08348	14866.54842	9636.325928	9155.229957	8867.634251	9652.38	8345.505686	3392.401574	7415.202279	6750.015752	3450.676367	6549.606479	7266.067916	8012.983972	9520.096488	8405.584399	7943.170096	12367.38779	12566.36105	2899.919982	7376.168167	6836.68312	2739.677144	5725.894038	6829.82548	8382.603571
M255T3172	255.2	255.2	255.3	3172.447692	3170.354694	3174.698644	79054.0128	56639.04086	117356.8786	20186.84283	28325.08278	24340.09032	106441.211	41194.06119	42736.7808	36977.7746	45310.61535	54712.224	42558.9696	82129.38947	80523.072	20821.98773	20447.46	51341.9319	93449.69811	104057.372	104877.2547	26268.70421	25199.7984	27285.552	192967.488	438487.1011	379998.0696	144104.688	352658.88	261323.8636	112013.4243	147941.5602	129278.6208	174350.9376	44543.1168	40995.66579	119103.065	195633.3357	191771.492	119180.8923	252124.7017	208137.8945	91865.865
M255T2072	255.2	255	255.2	2072.030596	2071.066602	2074.027707	1469.151611	1581.990782	2927.009224	1461.881104	3291.873529	3482.454377	11484.7943	12482.15711	11992.72862	12221.64031	12218.26074	13565.46084	1081.481408	3580.950982	4335.230514	1594.649145	1700.263102	2581.218164	13704.379	13499.42841	11028.33931	13444.10126	11687.08218	13511.83684	1232.488832	3290.840002	2901.184873	1328.025251	3036.67984	2991.629311	11454.5973	10803.56016	11085.55963	10814.0857	14059.36611	13383.42147	1079.536652	3333.161093	3307.040313	1349.81288	2926.773279	3334.135725	11996.28141
M256T4382	255.9	255.9	256	4381.724382	4373.566103	4384.510862	4827.7152	3681.752739	8425.934	3807.4176	8060.7744	7055.75	18411.37705	16223.1552	15566.48274	15200.0352	16050.50989	15749.84515	3786.136632	9199.494273	7490.426105	4419.8784	3814.4736	8034.751222	15837.8976	16523.62929	17073.50385	16892.064	15317.1648	15171.19686	4570.71485	9732.70155	7751.622879	3990.8736	8647.775238	6940.2816	15032.90486	14203.728	16734.92147	18205.8912	17518.0161	14470.55274	4199.605895	7170.093263	6231.6384	4711.8855	9551.0016	7946.18565	16035.58521
M256T47	256	255.9	256	46.68315425	45.8228704	47.49918091	10784.13567	7937.867647	17109.65822	7840.442	15266.001	13195.8195	18700.78067	18263.319	17097.69533	16794.2945	15683.70633	15988.62941	6089.184167	12700.5	10545.6485	4675.195167	6856.858833	11846.74417	26249.11117	20731.4495	20724.39367	21569.83235	19539.01367	18085.512	7942.101176	12501.09124	11676.07412	8565.841176	14564.65117	11309.08967	22311.95617	17035.604	19332.98333	15752.8535	20763.90633	17978.26333	7522.981765	11544.35347	10260.38875	5627.771765	10679.70933	8688.613529	13844.95617
M256T3172	256.2	256.2	256.3	3172.447692	3170.320511	3176.500511	14597.4528	10228.0152	22078.8529	3740.830984	5725.019847	6540.43087	23948.9095	8693.077058	11337.37122	7957.020352	11244.36571	11799.0432	11862.5472	24920.00239	20689.386	6171.031833	7328.250321	13917.1083	20702.304	19664.37525	20734.02695	8102.99887	7147.97426	7255.211175	34391.20053	78828.2208	71012.11368	27945.9936	67255.9269	46571.03284	24113.35426	29083.22452	28170.78745	32824.512	10295.27267	9424.063895	23030.48727	36266.18405	34095.7731	23505.29841	47799.55055	40148.36905	19393.99071
M256T2789	256.2	256.2	256.3	2789.299411	2786.426084	2791.580523	1436.511487	1577.360574	1998.170612	685.2165686	2544.042084	2257.377524	8615.558449	7494.858425	6820.437	12006.206	11972.338	11605.43467	1263.160729	4456.464333	3390.644091	1412.531424	1546.781621	3367.70564	16734.92147	16644.71083	15628.67083	16785.72316	15980.19472	16091.5335	778.6065055	2536.959348	1222.744412	1403.63516	1664.450304	2350.767459	5104.478627	6239.160275	6304.309018	6550.306597	4764.609518	4107.494506	1105.202062	1729.002479	2393.427769	1060.428198	2691.145081	1689.096251	7836.686545
M257T64	257	256.9	257.1	63.58078429	62.25008544	64.99901675	8317.416333	8516.390833	17874.54067	11134.45105	22077.7025	22534.39644	15463.56433	17948.62883	18239.21579	19541.836	18644.46353	18040.35467	7844.6755	14889.2195	15343.72176	9411.012	10664.1865	17211.99983	30476.9665	23120.55467	26974.45083	32408.85367	34747.15683	34477.624	6117.597632	14327.48611	12991.20033	5908.554833	9602.989167	10207.03941	18012.13133	18314.121	18642.92283	15027.51383	14637.94084	15154.42463	6765.133	14296.5295	12854.31717	7319.7215	12548.484	12275.73883	14276.77317
M257T1997	257.1	257.1	257.1	1997.38311	1995.705237	1999.165933	1067.847319	817.3716158	2239.305987	770.1077726	2015.153965	1668.09995	4792.703716	4574.354956	4317.329646	3141.033668	3232.713883	3368.08177	983.2651778	2018.190503	1408.385747	1274.585971	969.5074612	1810.370869	4156.210341	3435.790115	3293.346466	5203.484813	4689.429634	6157.582821	725.7755805	1495.259897	1458.746869	1008.69145	1564.908428	1752.32395	9743.185642	11389.52617	10115.24267	15754.26467	16729.27684	15546.28312	674.718413	1836.753429	1875.687073	519.0776351	1661.47578	1743.370038	15577.07089
M257T3426	257.2	257.2	257.3	3425.833675	3424.178889	3428.806094	59713.14632	28448.94316	54367.68021	31804.87433	20217.56058	23979.95517	96592.34674	22018.4335	23298.36167	17820.76653	23605.996	21860.38283	28934.56133	30965.23017	42607.09032	20073.84583	20399.21722	45325.26217	38425.82947	35024.93895	33952.67	17038.42633	21278.98217	21312.85017	34580.42421	60638.80767	67955.71958	26370.30758	73099.8445	68660.31417	29826.18167	45752.85647	35576.92283	126110.9476	20663.7135	17888.50463	39829.93158	52997.44589	40722.0365	36890.48968	54229.38674	52732.14821	34881.21767
M257T3173	257.25	257.2	257.3	3172.690088	3171.530562	3173.669266	2525.378505	1840.910654	3016.069732	1227.019412	2075.785682	1814.597717	4448.11091	2984.947063	2514.541252	2600.466179	2448.377846	3171.876925	1392.203394	3347.232691	4096.453472	1182.231986	1267.700883	3056.235859	4491.835784	4638.19676	4219.336911	1991.651302	2758.696227	2213.991289	4670.060752	10821.0816	8162.441684	3509.680579	8793.127857	5690.071166	4757.631421	4676.088655	4368.959745	7014.631478	2051.983285	2028.293587	3690.389905	4793.559983	4906.503265	3488.396404	5779.399738	4635.37428	4014.919363
M258T2382	257.7	257.5	257.7	2381.671118	2379.843541	2384.395136	2009.563789	2494.96	4672.4832	1747.036471	3401.868846	4589.114	2143.570156	1449.808113	1528.368505	1346.785441	1859.68441	1609.099186	1389.999167	2865.219093	2728.367399	1927.663565	991.614948	3839.671125	2598.133798	2570.566944	1466.294591	1868.802997	2227.71451	1940.211773	792.093259	3421.538695	2711.564789	1270.058824	3893.408833	4007.688421	2223.190179	2004.263135	1723.010704	3532.54022	2078.07189	1613.044445	1031.465512	2619.219506	3073.60273	897.490818	3448.8506	2880.322489	2127.203236
M258T47	258	258	258.2	47.49918091	46.50234912	49.89638103	9882.400167	8688.499158	18561.20412	9433.872	16739.259	16614.18153	24125.30533	25043.97483	21972.01765	22340.04063	20045.6225	21115.7856	7425.399545	17316.42617	20848.66124	7335.601706	8818.5888	16221.26	33275.10316	26957.51683	24435.11026	25827.17233	27384.93011	24883.87521	9475.87225	23548.30176	23023.26186	12326.64482	25086.12466	27396.28529	23268.72717	24135.1835	24829.4775	21343.76316	22646.40267	21307.2055	9793.435789	16921.2995	20785.24918	10194.5088	24911.69294	24744.62484	23318.118
M258T1890	258.1	258	258.2	1890.06231	1864.889688	1898.145217	4500.329544	4140.293143	13870.56194	3288.848982	8470.335821	12648.40174	12974.57798	13620.78615	14302.13186	10776.74963	11872.39027	12244.37345	4706.265	11938.47	11026.91296	6284.110708	6384.08784	15325.27	16706.80217	15400.22718	16568.50783	15908.16352	14735.478	15458.08564	11866.34478	23050.41515	25198.97423	10778.58193	24627.88843	23593.08115	13311.31057	12871.46833	13521.57086	13016.74109	14914.30023	12508.8768	9577.588167	20192.38383	21218.302	8735.166522	16845.01692	19256.87922	20837.287
M258T3425	258.2	258.2	258.3	3425.284108	3423.769559	3427.110867	11561.61663	5478.114947	10578.10533	6748.157053	4973.0688	5060.412211	17932.99453	4932.023551	6169.812421	3671.525012	5183.825633	6259.935333	4970.098105	6289.414427	7879.954667	2787.054167	4305.603316	8733.656211	7484.881008	7661.223833	6611.274737	3668.144148	4437.043715	5454.159167	6198.036632	11166.90889	12926.20632	4497.360211	13321.33053	13339.7585	5880.57467	9473.456263	8730.833895	25741.09117	5107.248566	5077.577556	7934.990167	9821.72	8538.9695	7352.132632	9756.806333	9950.136167	7683.8025
M258T2457	258.5	258.4	258.6	2457.416888	2456.387023	2459.271319	1877.133362	1172.26703	7188.483	1346.176057	3127.463853	4537.008	3388.249632	1934.602889	2088.941944	1820.125895	759.7857946	1044.40094	1814.760333	4963.126455	5761.9296	1401.232567	1435.722068	4209.14584	2640.080594	2620.91027	2568.414193	1509.112087	1769.568272	2261.449033	1279.199812	6074.7855	5038.545142	1667.966658	5269.683413	7119.335833	2357.121039	2689.190535	2931.88078	4756.112961	1701.165427	1855.121052	3457.358333	7555.5648	5488.086091	2177.4816	6013.621897	4200.785872	2570.967692
M259T2458	258.7	258.7	258.8	2458.074845	2457.737136	2458.365667	2345.078685	2748.089918	6587.344	2636.065946	5725.988569	5118.198418	4367.167922	2665.551213	2953.634207	2110.20846	1166.59069	2500.8984	1536.784451	6120.880362	5265.096192	2049.79503	1362.345521	5821.211396	2035.551916	3065.05178	4060.675706	2426.577048	2113.668232	2669.748443	1846.449262	6874.03252	7098.244545	2281.220314	8994.872909	6290.780864	3094.055935	3470.362871	3070.55117	7779.304157	1664.490218	2282.820885	2835.614866	7371.852686	5979.179443	2689.770952	8814.241636	6435.072	3019.711116
M259T2499	258.7	258.5	258.7	2498.584297	2496.920136	2500.013658	13828.11824	13229.77941	35835.33265	13263.64765	39178.49235	31933.2905	22594.34647	14340.27567	12853.8896	9890.867167	10626.15882	12844.439	9772.397059	30625.35176	30539.27	11266.83294	12178.45294	37248.00294	20684.881	18479.2275	18281.79118	18920.92267	19431.9	19043.69417	10204.14617	29682.68588	28635.59294	10377.79176	30604.18412	28802.11176	24047.69117	24108.53882	24480.91933	33488.62882	18043.177	15999.02633	10205.62824	36655.30882	32157.666	11747.9625	31623.05353	31191.01683	16788.64983
M259T55	258.9	258.9	258.9	54.56601815	53.59574048	56.28676203	16646.122	15210.9655	27480.73033	22472.82917	40177.32617	35753.31867	90964.43529	89573.01529	83373.71706	93268.2385	95947.29941	97676.72317	28008.836	54777.2565	52879.23733	30939.82917	32596.53883	49358.3765	103724.2929	77351.91244	78902.56183	81253.5655	82120.02183	75397.22383	28339.049	49612.92844	45119.23183	25979.41684	39025.81417	39038.51467	83147.35117	76878.07176	80195.1905	88446.282	90133.25235	90162.26067	27729.425	47432.59011	51178.7815	36173.84633	61310.95817	55973.92583	96149.09765
M259T1684	259.1	259	259.1	1683.813762	1682.964998	1685.361767	499.8269521	944.578961	1655.005299	646.5705521	1965.976754	1872.857144	3654.724687	3129.230296	3817.235061	3783.002459	4317.258436	4372.509449	657.2327974	1310.552227	1638.577875	2262.661669	1378.533774	4750.288585	3757.196466	3668.813919	3112.650543	4602.353368	4642.828538	4440.756585	1065.298802	2462.98176	1360.506642	752.3540081	1539.554089	1353.025997	13538.733	12373.19529	13345.92856	3137.846225	3098.977107	3224.99901	1018.776131	1422.240161	2204.164132	647.8788615	1607.669481	1687.093153	2930.361041
M259T2498	259.4	259.3	259.4	2498.137977	2495.738652	2501.510395	2629.753461	2997.338824	8052.172941	3473.797366	6007.425187	6681.920588	7722.83895	5781.836914	5757.380674	4161.239221	3434.1233	5060.39801	2373.17164	6607.128235	6468.8835	3367.093375	3233.030563	6808.979688	5814.006667	5675.712333	5949.5665	5983.366141	4665.349412	5668.292948	2757.940546	7013.601875	6914.716667	2569.772438	7222.351	6485.767059	8641.984667	8843.7815	7452.371167	7020.602941	5756.375444	5736.3925	3386.677203	6561.970588	6085.0405	2521.772353	5507.620875	6567.828222	5972.916833
M260T2656	259.65	259.5	259.7	2655.779517	2652.599394	2657.652999	4312.147346	4600.403333	12913.98753	3510.982667	9436.4715	9019.121222	9858.349053	6857.0208	6525.194105	3882.1195	4002.693529	4848.529705	2785.338236	7465.071667	9801.902737	3097.510833	2270.613667	8946.796667	5345.166404	7625.944667	7225.173333	6937.295333	5209.994947	5555.728632	5459.769895	12423.91133	13420.195	4984.240667	16454.10105	14504.42179	9992.471167	12374.5205	11883.36063	16829.46905	6669.431894	6437.742333	6660.665263	14206.21483	14810.19417	4655.409895	14042.5195	12559.38333	9989.586737
M260T52	260	259.9	260.1	51.71542514	48.56064788	55.93805146	4929.122	3238.672788	5550.084	4614.415909	8349.962818	8098.58985	10633.392	11337.5808	9154.4544	10109.8368	10920.95095	10471.18211	3856.694526	6560.6688	6934.547455	4202.4047	3677.5872	5506.465238	12170.10667	10969.2576	9107.5621	11670.54524	12263.328	11891.70086	3934.308211	7229.52881	8042.14385	4909.366	7236.499826	6615.4712	10960.7904	9515.792579	9733.0464	9937.603333	11085.9944	11054.01205	4216.637143	5407.557053	7149.090952	4692.07375	7704.922105	6641.1072	10153.584
M260T1107	260.1	260.1	260.1	1106.777187	1103.685043	1113.554805	2067.553085	1938.914779	4712.734472	1483.094644	4779.591789	2641.954726	5769.417315	5589.631167	5107.933896	6776.622078	7452.371167	7938.125	4832.763953	9216.852027	7982.084124	1897.464583	1696.069899	3853.074239	7197.301011	5678.203859	6405.6154	3923.197094	3646.753376	3345.371137	2770.229222	5952.301	4431.505269	2891.756166	5315.901765	4409.625997	3688.163016	3301.255434	4361.892996	2623.770384	2883.569734	2648.17002	1010.579509	3957.893489	3819.330788	2258.031438	8235.517474	6928.828333	5141.367197
M260T1111	260.2	260.2	260.3	1111.009745	1102.936535	1114.147499	2160.919868	1674.075898	4299.791202	1419.716729	4071.222264	2878.575129	5944.679552	5272.436136	5160.411837	7841.853167	6569.161717	7395.57439	5156.370947	9929.277263	8664.563333	1823.811027	2308.414553	3878.77299	8081.7515	6584.503667	7085.467833	4204.413949	3339.624088	3977.386178	2507.46717	5983.60121	4694.9515	3125.734167	4924.460468	4283.34334	3897.893762	3711.647021	4907.07953	3101.396252	2676.282505	2951.968248	947.475103	3984.267953	3352.227607	2376.389895	6964.103437	5877.832296	5790.016833
M260T444	260.3	260.3	260.3	444.1976591	438.7792105	449.6161076	1111.776589	629.1033413	3999.598075	1678.596857	5409.1296	5198.705684	3123.481582	2755.196488	3416.780091	2334.737702	2954.818918	2475.804851	892.1210256	2533.754327	2857.108888	999.7747625	1057.369742	3396.832998	3954.074133	3200.682562	3022.96883	3633.507679	3526.721567	4540.419459	1888.979479	3684.598888	4113.359545	2191.217203	3123.92595	3754.476678	2076.275789	2275.392891	2400.350398	2408.763134	3166.317895	3019.098575	745.4650554	2950.690035	2710.676596	1568.369724	2872.53694	2670.20012	2729.402295
M260T435	260.4	260.4	260.4	435.2443159	427.1552437	453.67359	2582.515263	514.8451517	5638.645768	2006.214673	4562.750353	8014.990312	4494.454536	4377.610736	5054.767579	4085.027686	4170.392478	4552.507268	1412.604459	3803.775484	4826.829339	1399.21174	1224.386662	5357.163214	7036.033263	5370.809714	5627.697684	6082.230952	7674.1056	8052.811695	2731.9864	7530.734218	6581.003417	2942.352	6270.026937	5712.13466	3708.20148	3346.864728	4279.710358	6896.487857	6632.734598	6911.968545	1287.005963	5080.224451	6010.206123	1974.358518	5079.830496	4833.948143	4911.810934
M261T2695_1	260.6	260.5	260.7	2694.89141	2692.023846	2698.574233	4174.160571	3475.727647	11028.19895	3913.165167	10009.34295	8905.817474	4726.530404	3912.47887	3371.18263	3167.407174	3475.101733	4351.978283	3245.683333	8660.276	7945.115263	2888.367326	3848.876669	12460.52421	5262.2405	3588.846105	3798.142609	3488.814043	3087.001906	2960.928451	4000.61025	9842.826316	9412.481667	3398.194947	9360.210316	8370.988632	3196.424272	6111.762833	6736.909667	5928.311167	2646.350124	2991.393114	3595.764421	9274.307213	9443.527333	5424.433143	13067.712	11794.8096	8016.837833
M261T2493	260.6	260.5	260.7	2493.203283	2491.310275	2495.762481	3714.216471	2814.700032	10374.89733	2524.655632	9969.961765	8743.932889	6499.833667	5194.5045	4363.327333	4592.117111	3010.525715	4888.250947	2593.724333	9255.906471	8385.152333	2238.143375	2360.898235	7274.564167	5423.1135	5495.121176	5277.8	5380.815882	4218.006471	4840.301667	3666.188211	8447.302353	8190.468235	2479.419833	8395.088824	7067.400889	3717.271783	5732.159	5083.022333	5370.900333	2460.025243	3191.279003	2866.0795	9233.2635	7868.72	3283.764421	9096.443529	7580.787333	5413.235333
M261T2884_1	260.7	260.5	260.7	2883.909555	2880.110146	2885.648361	4550.19557	3532.289222	10180.47274	3389.601263	7711.977895	6994.290306	14170.84758	5410.379368	5246.685053	4861.620263	4792.470947	7199.772333	3615.4944	13007.12742	11774.70147	3110.308	2774.265779	12900.80547	8790.3648	10006.46465	9686.187789	6416.49905	6403.874333	5987.542947	3576.896265	9979.6528	9425.123579	4933.592	11669.77676	11574.84467	5486.581895	6979.586947	8056.300421	16016.5525	4077.972839	4381.6725	5420.4192	14410.74442	10935.00135	3343.861717	17184.9847	10406.21779	9765.212632
M261T2884_2	260.8	260.8	260.8	2884.298188	2883.663177	2886.228121	5475.456	3816.702041	10092.83585	3399.653349	7007.521024	7837.863263	14035.85692	6880.379874	6730.223626	4568.65907	5418.817256	7329.452926	3304.693021	10482.42496	11057.651	2929.142329	3749.469833	11603.43038	8729.830642	9482.689619	9266.812291	6918.953543	6514.454203	6530.734932	4285.8144	9678.12999	8991.430856	4562.248115	14231.52737	8624.922894	6669.05511	6892.631814	8078.470115	15435.71255	6101.362004	5732.688574	4669.135072	13384.94444	9810.764439	4837.479333	15208.56411	11183.42632	8900.331506
M261T2695_2	260.8	260.8	260.8	2695.221469	2692.943918	2695.350626	3573.167247	3423.611838	10201.65828	3932.866586	10063.17223	7462.857238	7493.826427	4479.239828	5468.650651	5350.539281	5502.595431	5141.708626	3342.830489	8860.208554	8388.686148	4185.549412	4779.56505	11212.71267	5953.688541	4203.432477	5976.530388	4926.380364	5117.979524	4679.362032	3256.475112	9303.353394	8772.350467	3021.932027	9765.203573	8182.00012	4794.636408	6846.695752	6974.511046	8399.94306	3882.909682	2950.684339	3434.539587	11756.35642	8050.71873	5065.815527	12701.36596	11500.96298	7790.972463
M261T64	261	261	261.1	63.70692812	62.02805478	65.41856874	30876.32667	32544.19567	65005.3925	24902.42733	58197.56274	56115.37537	72657.69768	73932.43283	73440.89032	70936.526	72776.12684	69873.48316	26759.374	43564.12617	44485.618	25718.5125	25928.61516	42810.29705	89538.525	72571.61705	73216.42453	70916.76967	76742.06567	75815.86905	27950.66733	54420.23133	55323.03411	29785.30968	54061.45895	61398.94758	72753.65642	71981.75305	71111.06863	62408.45789	72127.55067	71434.22379	27537.50633	49472.37347	50256.97726	19908.61558	41637.456	43688.30883	60245.15284
M261T435_1	261.1	261.1	261.1	434.9263737	420.4691168	448.1114275	14353.13513	2329.946405	125444.8811	62477.60463	141760.6886	144539.2585	99205.25615	99025.18295	96810.63913	94455.85368	95196.7296	94513.71116	36974.76514	82477.584	85696.3172	42957.81318	41675.02145	98937.13765	146662.0935	124666.8575	120838.062	150989.1644	154795.1828	158468.7981	47553.29876	134840.3703	142621.5168	36235.2519	113620.7891	116386.6585	93590.784	75051.70712	95885.95267	137411.3328	164182.5375	136267.8813	42200.44075	100574.0717	100919.8034	37399.97293	91891.6992	94985.91765	113565.5536
M261T366	261.1	261.1	261.2	365.5661022	350.9370152	376.9254237	12831.65874	50948.5536	29648.61167	14493.92165	32309.665	30800.12367	28536.43495	28385.6175	30314.49389	25883.01226	24497.70105	26329.384	7761.368421	18594.82758	18025.39205	11272.52036	11046.8736	21421.37684	41569.88926	35244.98289	37143.36889	36084.65316	36405.27767	36716.87547	12039.99916	28874.77858	29161.75917	13109.65684	24190.219	26941.994	23232.19824	21922.62647	23250.54353	30091.718	33860.94417	34574.9945	10570.05444	26478.96674	25146.83368	11406.51874	23373.00821	25189.16842	26559.40274
M261T2789	261.2	261.1	261.2	2789.442225	2786.426084	2792.716653	3458.688566	2889.724572	6916.094049	2664.099273	5450.511449	5335.998831	10827.21561	6805.449635	7711.5531	7542.666185	9342.594082	10409.44669	4902.536372	12483.18033	12305.85778	4616.806798	3967.586341	10451.10033	15347.75326	16358.244	17052.538	13946.56017	15582.21059	17329.80889	2136.5418	3822.40865	4391.984842	2864.155231	4629.428726	4235.896706	6093.30433	5701.641279	7296.628001	6167.928207	4919.062987	5579.780281	3051.734639	6604.083756	4533.284616	2969.766788	5714.982796	4865.836906	5741.912546
M261T435_2	261.2	261.2	261.2	435.2862423	430.4515185	453.67359	44643.645	2505.622876	102822.6188	47714.06945	83546.98674	140246.5133	96392.74189	95169.48707	98131.371	92637.24844	94747.37878	94231.80752	35172.55507	78671.91904	84728.1712	33833.95136	31027.10282	92028.20296	149844.0384	127845.9566	122615.5095	153068.8517	159928.4736	155891.9155	57223.54365	134516.2939	137782.9296	50553.4176	117840.9631	100437.4814	69989.84671	96496.98783	70187.41214	156460.5505	147233.3631	160145.6325	22166.84123	99516.88397	92859.66536	41274.51743	88154.92437	90424.50732	97520.0304
M261T3068	261.4	261.3	261.4	3068.330023	3066.551718	3070.20803	4267.3176	4293.65576	6884.539735	5215.672	7192.490635	6734.845096	7482.174893	5349.110087	3778.953225	4134.819877	3665.29055	3454.244193	3487.531849	4987.726964	4918.196702	2645.563764	2933.085056	5737.826573	4593.534941	7032.859044	5448.286044	4143.011107	5617.418353	4853.275001	3420.778082	7134.394671	5702.478652	3706.991161	5933.955833	5626.286526	5673.589877	6654.136952	5154.707558	8226.643373	3456.638003	3478.144866	3563.104945	8251.040211	6218.972842	3128.5565	9790.5587	5811.364947	4814.12328
M262T367	262.05	262	262.2	366.9356989	364.2728792	371.2432771	1533.346754	6488.746	3710.738323	2194.971717	5166.281167	5535.972421	4250.028126	3344.467593	4723.084091	4074.285724	4130.010991	4216.80264	1657.400532	3364.929669	2652.688539	1402.358658	1390.134982	3696.9996	5085.708533	5053.317397	5724.644817	5500.707041	4978.839121	5182.001785	1915.525924	4685.004075	5172.1225	2038.251451	2954.702601	4902.472924	3183.627207	3991.272564	4216.412085	4797.94418	4518.062027	5093.500306	1192.065137	4311.877049	4464.225386	1294.930981	3987.07023	4270.163789	3789.24223
M262T87	262.1	261.9	262.1	87.26442889	82.86593986	88.4689661	12252.0384	12428.30793	18564.17156	10210.032	16785.89586	17755.10836	16520.42389	18061.66006	16834.53929	16977.28428	20866.79179	16368.891	9367.033803	15093.74484	13950.70695	7552.29788	10699.58055	14947.54189	23540.35821	21958.43579	17734.25132	19517.31985	17892.56439	17216.72397	9020.13472	18140.24143	17622.88059	11155.536	15793.91057	17604.53519	14312.84498	15905.50749	18026.13095	21231.28111	14311.5914	17055.36033	10648.71835	17237.17463	18075.63383	9123.408	15632.80716	19284.88379	25273.09235
M262T436	262.1	262.1	262.1	435.6049646	419.044662	452.2542655	7355.229263	580.6256218	16737.74379	7800.8372	21215.34779	19751.8277	13991.63053	16216.9358	13300.16316	12151.45866	12898.46421	15957.2842	5788.508	11941.5744	12861.2211	5991.685	7062.965	13770.39667	20878.85974	18299.7932	17422.15537	20115.94325	19415.8423	22515.02421	8863.43315	19479.62358	19593.1008	7488.97305	16418.82211	17707.20926	12711.92582	12692.09817	11728.26639	19887.90738	20693.71115	21486.65436	5931.096632	15185.38515	13198.55979	6097.548286	13760.6112	12952.94585	11813.25728
M262T88	262.2	262.2	262.2	88.30439357	83.02249882	89.41654127	11252.94198	7567.282198	15013.31072	7653.871301	10392.47306	10650.25437	19862.78816	21530.16983	20039.97783	22323.93932	20575.02696	19883.33833	9808.958526	14551.40277	13666.71484	10027.9872	8093.605815	14963.74943	26981.33895	20931.71631	21281.8045	20648.06232	19727.98737	18800.85663	5664.685992	10451.51564	11318.65693	9159.066831	8987.459047	9883.940112	17227.3192	17820.10189	17228.4442	14989.47576	16333.11857	15767.2639	8711.719504	13860.50272	13445.46887	8130.321873	15252.22913	18564.95119	30944.06267
M262T3060	262.4	262.4	262.4	3059.966211	3057.731372	3062.360195	1979.854526	2343.92015	4653.998737	2255.030316	3862.339158	2584.009249	3983.687737	2015.041299	2155.552019	1041.47651	1746.932569	2054.490024	1763.97004	4885.428632	3480.045158	1723.0345	1384.412838	6190.788167	2799.027455	2155.025313	2232.982782	1551.534447	1696.576603	1835.003201	1716.820185	3884.89595	3845.405263	1590.225648	5225.48845	2817.612685	2736.987153	3755.1145	2066.444586	7031.799789	1878.681303	2077.933496	2239.5215	5840.818833	4373.178316	1269.005042	5073.301842	3605.530833	2901.175562
M262T3236	262.4	262.4	262.4	3236.086821	3234.382738	3237.532675	2627.674	1824.009525	5533.402333	1981.278	5313.009474	4223.753105	4173.841517	2323.790218	2019.512079	1904.003042	2501.565748	3058.777898	1361.18157	5088.667	3386.8	931.9725147	1599.33398	4800.759158	3519.798576	3731.124667	3231.959604	2861.719656	2468.962587	2326.318622	2390.516333	5012.464	4775.388	1868.384667	4737.257053	4646.971833	3588.508006	3216.411716	2383.707123	3580.601922	1879.010764	1690.901129	1995.403529	5108.423333	6546.361474	3005.785	6183.693895	6492.777833	3321.152579
M263T64	263	263	263.1	63.64523663	62.75025957	65.17214239	14227.48118	11951.1705	25637.67411	8626.461833	21122.34267	20476.83444	27723.97294	28318.07824	27550.39824	24586.75683	23137.64941	23510.2	7432.614833	15895.38133	15761.3205	8413.637158	8616.583667	15067.0265	32489.29017	28993.83033	27946.74467	28200.75467	28264.25717	27356.877	9892.667778	21499.12417	21283.21567	12205.26529	19321.694	21786.44867	26532.94	27067.77588	24365.20367	24029.51294	26758.72824	24543.01067	9467.582941	16321.45221	17871.01467	9466.3296	16195.95983	14968.15179	24991.76167
M263T3057	263.2	263.2	263.3	3057.418927	3055.506411	3058.941746	61046.69053	49266.65067	91687.73183	41469.95483	69152.71133	62116.73433	122669.896	40060.19933	37261.62421	33437.59417	37356.404	49591.219	35119.67622	73720.75783	67301.36067	39229.02217	44278.1765	112510.2078	41359.88383	46510.64217	41436.08683	25293.75133	26721.852	27239.41133	40206.71074	82569.92789	65018.093	40080.12233	111482.8092	64540.71747	52879.23733	75766.9495	67493.27933	208116.0377	36931.64283	30577.15933	62230.06	124908.0063	104302.0232	28476.13	78494.73467	45354.89667	98355.49433
M263T3236	263.2	263.2	263.3	3236.222713	3234.893039	3237.136614	93563.25789	69131.64383	149473.5957	83617.26967	118781.3935	115853.961	137618.3845	65064.6615	67141.89883	50923.04379	61605.892	61643.61032	57162.12817	121173.3061	106124.7183	49112.8335	52153.89767	133837.0371	109910.8549	110323.5988	113699.1095	68945.36983	65027.97117	68996.17183	70995.76756	140626.1177	136787.2073	66199.2395	156033.1396	121851.4193	90866.43283	113456.3888	94834.6335	140423.7838	46116.92667	40264.8185	83294.1125	142269.5898	152883.4352	95111.35584	192878.26	161439.2855	83508.60983
M264T1468	263.7	263.7	263.7	1467.973151	1461.416815	1471.905148	429.1984667	466.7494445	872.9027114	533.3038707	786.8534515	822.1232019	989.0546575	775.489022	1202.652918	849.4742838	795.647621	1102.5416	222.4143657	393.1490536	840.3437282	521.6830874	298.2739965	469.0338159	1170.176689	927.3376858	1202.461723	2148.598076	2263.121826	2079.229333	242.713866	428.2069234	749.4615318	282.6506485	427.7972175	909.2563847	16040.7315	20250.24167	16313.08667	31055.54483	18239.32917	16121.06779	475.6746396	483.803062	883.8228096	306.2918738	580.2536429	762.51168	12028.78467
M264T144	264.1	264.1	264.2	143.5366408	140.7051506	152.9831542	1458.323408	405.7849128	2390.39328	922.2576209	1624.900488	1705.470758	4744.946598	4395.260168	5775.945294	4790.944118	4672.41664	4819.242892	3938.593529	7239.285	7297.142833	1769.738942	1868.936325	2599.751577	8613.821176	6590.148333	7785.4065	5904.321333	6049.713529	4873.2088	657.8979645	939.8238819	1119.179207	605.8510448	899.2822531	689.6960745	1734.923032	1872.356248	1736.11663	2256.502976	1263.548629	1655.572635	1092.872364	2170.325286	2289.58592	1879.845279	2804.038963	3676.114706	6671.996
M264T3057_1	264.2	264.1	264.2	3057.168148	3015.236466	3058.941746	12867.01767	11327.43483	19095.90733	9224.7965	14910.974	14505.38217	25423.57867	8070.462167	8124.142941	6338.789469	8595.416167	11550.39917	8513.833105	17285.3805	13868.85979	9566.239368	8426.076167	24885.92417	9823.131167	9001.894706	10167.45583	7470.716333	6441.975833	7339.477833	8973.608833	16211.48267	15697.818	8798.897632	25216.92089	13911.281	11266.75467	16989.0355	14234.43817	40369.52529	9409.659333	8788.746	4510.240857	26731.564	23948.44111	6550.681176	18857.42017	12090.876	18398.63528
M264T3236	264.2	264.2	264.3	3236.222713	3234.832806	3237.22995	19031.74289	15381.71667	29232.3175	16788.54547	24389.04189	25429.22333	29506.08383	13648.804	14491.2705	9810.430667	14477.15883	14118.7225	12271.42905	26749.90905	21795.46917	10812.29179	11931.41417	28567.658	23818.93411	25138.523	22628.0575	14197.74783	15445.21917	12718.84517	15028.10544	31205.1285	26937.7605	12257.31747	31243.03579	28824.49033	19675.89683	24753.12063	21096.94167	31747.0165	12333.52	10373.42168	18141.95867	29023.46483	31523.85621	19402.73353	41227.23417	30190.312	19143.887
M264T2346_1	264.2	264.1	264.2	2345.623967	2343.492595	2347.433803	3223.104667	3326.250778	8737.944	3129.948211	5712.627556	6459.164111	10521.1325	7232.279412	7359.234167	6529.241353	6337.593529	5629.903768	4229.2665	5742.39038	6651.815254	3498.282167	3116.538265	9022.999667	8457.384684	7180.016	6883.905644	7174.568945	8179.178824	9477.461176	3647.891176	6420.852941	5162.243051	3402.301684	6095.40333	6560.772111	6285.395684	8244.035667	7098.710237	11173.78094	5238.934771	5161.883043	3677.500333	7593.440632	7444.197222	2709.286345	8033.771833	7254.807833	8447.191158
M264T2346_2	264.3	264.3	264.4	2345.540705	2344.15227	2347.562231	3001.230917	3185.851568	7596.371618	2816.99311	5240.319779	6000.859666	12025.88758	6209.825957	6542.88651	5964.868309	5533.969592	6402.463167	4082.196683	6609.904667	8269.436667	3382.240957	4037.347833	8672.17812	8127.527282	6604.960186	7824.870526	8764.756167	8094.976801	9229.575568	3398.459259	6257.858676	6292.392167	3141.919369	7006.491176	6293.278896	7085.490569	7818.339186	8891.761167	12097.93183	5261.504226	5269.422273	3603.632485	6519.603183	6691.442765	2695.328333	7666.317132	6764.096164	8052.687052
M264T1469	264.4	264.4	264.4	1469.272267	1461.416815	1474.406783	591.5761748	295.2329292	968.3292252	345.2405973	945.6336549	1068.487845	2449.26617	1583.495328	2605.983738	1526.214104	1223.900023	1642.514388	494.8778778	780.7019572	619.493997	402.2681823	514.5549659	401.2608762	1449.603395	1334.644356	1543.57446	15141.81833	14896.27533	14244.41529	414.7502523	1225.294653	918.8152542	467.7834498	973.6625318	909.2575317	309197.3952	351543.4213	300053.092	577019.6408	302384.7933	296518.5735	272.8102931	719.4472783	924.7017957	399.7424308	384.4851876	481.1420564	193655.8128
M265T55	264.7	264.6	264.7	55.02921449	52.15673166	57.20853596	3199.964583	2411.108508	6442.243613	2040.638516	7188.689718	4655.419521	8320.328	7139.943108	10180.20861	9987.016957	8161.47189	7367.437138	1921.019312	4673.319498	5648.83345	2424.149913	2438.278688	6330.849173	10021.40215	8506.127491	7859.120784	13064.80143	12714.74818	8197.555182	3082.062953	6139.543101	5848.310419	3075.451204	5357.896116	4591.223598	9381.295756	7026.723964	8288.397501	8374.884763	9310.109699	7111.034938	3428.799145	6260.84927	4891.075053	2867.951696	5750.235107	3496.97851	9072.153244
M265T54	264.9	264.8	264.9	53.88216123	49.64360973	58.55410817	6305.199048	3489.8976	9900.912381	4841.631143	11052.44381	9875.510952	12695.28262	14506.94909	11283.5045	16537.63973	12649.83382	12181.32145	3350.12687	8459.107956	6769.242503	3743.844391	4052.8228	8654.6755	17352.98368	15932.13992	13877.562	15929.89203	15587.06204	13441.67359	5461.122857	9479.281336	9288.346696	5408.504087	8793.818727	7819.358455	12876.17847	12345.42651	13397.72173	12024.5419	13966.55039	12000.6447	5490.908455	11663.48929	10068.78227	5490.908455	11950.96886	7453.862364	15686.6235
M265T51	265	265	265	50.52474977	50.1685174	51.07216164	5912.230484	3858.50029	9518.282058	4674.534808	10580.76316	9243.881928	15009.54589	14008.86344	12273.11079	15581.71542	12411.83961	12193.2835	4155.112711	10211.4432	8325.81567	3350.901523	4072.103911	10486.55643	21933.999	20721.79382	16516.37381	15724.37179	16783.72306	15575.31597	5044.545579	11268.28682	8862.938076	6707.309609	11403.9072	8179.461209	16094.40671	13649.16956	15205.49749	13420.90953	16291.02091	14820.5874	5306.50835	10276.25308	9218.4919	4493.768388	11097.03991	7670.080724	18039.48985
M265T3270	265.2	265.2	265.3	3270.221309	3269.467089	3271.396432	13688.83452	9658.024667	19190.4555	8141.0205	8201.700667	8465.647647	25244.3605	7852.682356	7498.69032	4515.183793	7667.629843	7166.315859	5005.442941	11217.44176	11484.07433	5202.9715	5609.561842	16361.06633	6651.086475	8103.785881	7850.149517	5564.721038	7070.723538	5344.856255	18808.02933	33129.85289	32050.26789	15367.605	40302.66947	26254.75583	18206.00075	23956.26703	19779.61947	72566.58017	16785.79195	12555.44202	17570.43617	28924.68317	24795.6095	8464.236471	20075.257	13035.03706	20146.22464
M265T1469	265.2	265.2	265.2	1469.272267	1461.416815	1474.406783	553.4555144	1417.11806	2096.643279	732.5837064	1778.859149	2449.497826	6872.377694	5008.03393	4496.876493	5003.37722	5944.253462	5003.676878	825.7232005	2182.607622	2030.71799	1483.985803	860.8900392	2407.565257	6545.909657	7904.984363	8144.274084	532592.6452	520458.023	508024.9406	847.5331244	2539.624557	1900.087739	986.4436495	2530.689205	1283.657692	11971812.01	13270914.09	11454670.62	21962630.69	11859326.13	11086945.22	847.8104494	1751.212755	1745.092718	903.0152752	2492.816051	2241.109052	7324549.101
M265T3430	265.2	265.2	265.2	3430.35796	3429.547132	3431.608611	69397.92295	25269.13568	49873.59121	39976.77179	25286.53832	28682.85395	155584.5493	27915.52547	31785.118	16845.0965	26813.22222	27717.96337	14003.00683	29862.62595	27322.83916	13644.5705	15151.60232	43470.71895	48507.14147	55658.14316	52585.38779	28478.46444	28031.41467	27450.014	48207.976	78354.54211	78401.11032	32020.58379	99789.51874	62939.98947	48176.13078	61679.97796	59848.20051	215565.5922	35714.17517	29248.59202	57839.48817	62412.19674	62109.29242	44006.95895	76552.96933	52038.182	47656.13081
M265T3058_1	265.3	265.2	265.3	3058.067826	3056.924992	3061.224098	3458.289951	3009.333689	6202.0775	2417.701456	4349.229158	4324.618326	11633.14532	3781.628492	4138.401796	3308.131468	4310.490728	4553.979704	2547.191019	5385.672369	4907.938142	3124.420105	3319.064	7982.920211	4247.860069	5213.02173	4539.42633	4043.854541	4276.354473	3725.365195	2736.835298	5968.067341	5524.225971	3585.915667	7893.459567	5042.583533	8053.121158	11569.56685	11148.23977	25889.07327	10031.43621	9123.034877	4206.298907	7184.204842	7895.788333	3215.008556	5542.974616	4019.092891	11357.84848
M265T3058_2	265.45	265.4	265.5	3057.735685	3057.118894	3058.352476	2085.704333	2366.511789	5225.291115	1840.286831	3939.437857	3098.656815	7426.493819	3227.056572	2872.787822	2646.505174	3047.095151	3404.824108	1512.729346	3962.461013	3554.946588	2522.358336	2922.328372	5334.580226	3364.87792	3504.650395	3577.813666	3048.94019	2835.733682	2478.404637	1678.648979	4942.79122	3549.675094	2906.051916	5305.063982	4091.65622	5784.477356	7734.22649	7817.517244	18112.48716	6683.84315	6152.417039	2740.639951	5357.293461	6547.230442	2332.123204	4489.584115	3610.41935	8406.883413
M266T2434	265.9	265.9	265.9	2434.15949	2432.117045	2435.572203	1072.195587	1616.351241	3854.194689	870.7056093	3285.505214	2436.041021	3489.989398	2619.611377	2615.94533	1899.882387	2306.564791	3033.379001	1133.101091	2559.145962	2675.413822	643.1662807	762.2219652	3733.244751	2698.154317	2475.201187	2118.34849	2602.67574	1896.571554	1835.937385	2397.61739	7568.039789	9738.625476	2326.652959	7515.561156	7614.8352	5139.816447	4907.531223	5279.786036	5719.991522	4675.046356	3661.943648	1709.158532	5417.337042	4135.941183	1469.077437	5929.027666	5578.70566	3912.0404
M266T3430_1	266.1	266.1	266.1	3430.412833	3429.159441	3431.374184	13489.35413	5031.539337	10477.76243	8965.145184	7377.010029	7612.167361	31436.43241	5095.465235	6476.144398	5293.569921	6477.246913	5885.902254	3362.657003	8074.8864	6767.12637	2746.238444	3126.613996	10556.87221	11046.14748	11485.93767	11376.37971	6495.91409	6929.864297	6858.196389	9218.261025	16428.70021	15992.36468	6651.306227	19225.30888	14777.01781	8874.698383	14094.06468	12756.36652	43011.1169	7822.541698	6828.322981	10476.66591	14194.7326	12482.39314	8013.939862	16099.24473	10222.53826	10111.75619
M266T2498_1	266.1	265.9	266.1	2498.476282	2495.636535	2499.232009	3903.314118	1799.649521	6267.720349	2262.632052	7222.933904	5298.317593	4251.788152	3005.024334	3743.478737	2402.745837	2731.464065	2835.098513	1799.536232	6356.677091	5097.395183	3398.112941	1887.658098	7191.4115	3551.845155	3300.95067	4080.779202	4418.538469	3411.564656	3790.159012	2040.150751	5480.44722	6194.562191	2794.129412	5732.989448	5664.2892	6229.836066	6090.912037	5970.369702	7314.05049	4827.614465	4609.949371	2254.313742	9377.340937	7252.092563	1888.168875	5801.093874	7716.4416	4909.246712
M266T3270_1	266.2	266.1	266.2	3270.046982	3268.882093	3271.82078	3477.81952	2000.478527	4160.299575	2267.908292	2986.802023	1934.917163	6473.444256	1811.074159	3060.516909	2344.422354	2482.61003	2734.488864	1289.766714	3983.176541	2913.750777	1814.971027	1672.16466	4220.633095	3186.08397	3653.648129	3560.010452	2734.168844	2709.548246	2366.907435	4418.335368	7744.723368	7578.263333	3735.358167	9286.830105	4919.647265	4257.117554	6093.180821	4797.51471	14512.75254	4502.848553	3630.28681	3965.405882	7233.640333	5897.2655	1960.491928	5348.955872	2717.519863	5754.040536
M266T1469	266.2	266.2	266.2	1469.272267	1461.416815	1475.820112	885.2464478	669.1946394	1163.398446	733.9871235	2111.868326	1903.287966	2657.262777	2100.006316	1961.55392	2170.395382	2648.485732	2112.005625	727.0256463	1533.421765	1350.107993	666.6564575	1046.073282	2645.554466	2635.384646	2797.538592	2562.674725	94256.71	91796.39167	89364.16118	1041.730567	1513.599277	1479.542388	754.6717891	2218.172701	919.1101675	2105787.668	2309843.922	2063666.016	3825097.29	2111005.141	1960619.931	692.5184364	1950.594462	1241.863235	836.8708442	1784.405614	1077.645659	1296578.522
M266T3430_2	266.2	266.2	266.3	3430.4126	3429.547132	3432.037366	14207.53768	5581.129474	10907.24616	9484.745947	7802.292	8015.742222	34309.63467	5831.836696	6481.79302	5500.831389	6830.756149	6717.111579	3736.769333	7697.413418	7321.132667	2719.64253	3420.668	10174.61625	12007.54253	11183.71812	12240.45967	6253.752964	6770.613466	7262.689812	9856.937895	16246.47376	16353.90884	6859.8432	20551.45889	15524.6112	9744.877109	14497.39468	13366.80587	46747.41622	8445.851793	7065.671106	11196.19633	14805.96067	13342.49789	8713.9	16984.69642	11746.47832	10547.77702
M266T2498_2	266.2	266.2	266.3	2498.372016	2497.192296	2499.592742	3231.218619	3454.56	7893.879867	3628.134706	10235.26294	5879.007125	6853.944592	4059.564055	4663.234711	4587.703058	3899.016355	3775.87218	2832.231176	9066.478125	6430.8384	3074.445163	2643.1776	7127.499	5884.906068	5301.029042	4913.153194	5225.718257	5374.725369	4930.845692	3585.8592	8657.712	6983.746	2816.182584	7060.305071	6015.955842	7400.333605	8595.454497	7113.854454	11845.59742	5823.787445	6199.246692	3533.477867	9336.465125	6912.955121	2508.644635	7561.286143	7581.542596	5889.855212
M266T1871_1	266.2	266.1	266.2	1870.907548	1867.545809	1872.11851	753.0709932	1348.012508	2855.229275	1246.091884	3445.782741	3578.647406	4614.708583	5607.995238	4854.2165	6261.307579	5076.102251	4624.038315	1593.447237	5436.028	4697.806471	2063.125667	2496.353833	6564.747333	4972.323559	4329.395238	4259.962383	4361.101926	3667.982085	4839.504475	1703.975435	2871.12707	4521.831294	1033.761672	3538.732858	2669.296241	7196.592333	6301.941505	6686.099637	8568.264349	6272.988192	5536.323231	1125.216544	4572.385138	4057.328449	958.6558976	2533.817969	4641.359412	6979.881099
M267T2438_1	266.6	266.6	266.6	2438.04534	2436.371376	2445.318201	16473.94641	15945.84091	49494.37991	11829.61057	30511.16209	29077.6965	28268.70275	15889.37647	18194.91147	14667.57728	15129.28214	16121.34109	10114.84473	29534.45883	30156.95545	7597.13445	7519.416611	29135.09661	14728.94683	17975.39976	17665.3975	11738.14158	12789.46917	10759.25243	36042.68626	117106.8332	115228.3804	33233.53571	117241.7048	104569.1752	37723.34008	41144.38458	37797.32571	63489.45952	30098.41835	27528.09262	24212.922	82851.89573	67839.36352	22488.73143	83937.60952	74373.46376	26605.16118
M267T56	266.6	266.6	266.6	55.94178312	52.56733873	59.3162275	2277.903025	2830.336016	5705.906107	2415.492821	5810.55399	4056.995085	6515.017431	5918.37254	6279.18866	5929.229444	6067.847153	6527.432557	1679.734751	4706.033202	4655.204356	2033.109512	2034.532122	4290.777481	8599.369907	9261.688461	7023.301107	7563.892174	7892.695696	5762.757814	2192.249032	5917.608783	4507.528772	2482.886027	4781.062261	4241.959471	7054.002007	6295.283494	6332.539515	5541.925282	6264.94027	6394.337515	2790.312399	5049.738102	3659.206038	1986.086655	4590.265345	4379.77819	6563.881861
M267T2438_2	266.7	266.7	266.7	2438.154591	2435.558186	2445.295315	17284.3776	14848.33667	50062.88542	11509.89985	30006.36207	30223.71864	30714.20022	16639.3469	19328.84909	16005.10864	15373.41473	15648.51324	10667.06361	29068.65676	28710.9882	8091.716545	7927.975043	28263.47938	16744.90367	19695.86464	19261.11274	12593.03886	11636.45095	13010.95667	36823.8528	112819.2255	110111.1125	34552.08983	119482.3856	105092.766	37659.02905	41511.57905	39292.14352	63254.07592	30413.0991	28236.44069	23256.7518	82291.91705	64603.39128	22320.02717	83658.6555	76303.06905	28089.41674
M267T2570_1	266.7	266.5	266.7	2569.565292	2568.041459	2573.70782	6690.604556	5956.719632	5268.89664	1849.719094	4647.082569	3498.521514	4525.225449	6347.427667	4917.694255	5172.588817	5208.980228	5440.216579	1479.890574	16447.1475	15100.8945	1522.309231	5167.728235	4532.180843	5444.710362	5137.015734	4585.753932	5715.074126	4581.984417	5330.201161	1926.1658	5630.44364	15647.016	5691.235167	4443.890319	4459.783168	6031.439678	6119.123764	5514.803661	15666.77233	6102.723397	5202.198628	5900.087833	6243.647332	4923.312354	7143.547684	4759.16516	18516.64678	5838.981801
M267T2570_2	266.8	266.8	266.9	2570.31561	2568.149047	2571.952423	10572.10376	9769.145033	30120.15059	10607.73983	23494.51383	20293.98783	29935.85361	29126.53051	28306.50776	25826.21462	27048.82275	26149.03046	9061.101167	25438.72801	22159.59886	9017.71	8652.080533	30276.79118	28433.36169	27427.44181	26472.82617	29271.67706	28761.15107	26504.81885	11556.403	23931.9755	22558.7533	9424.350414	23098.88533	20483.22647	30620.5073	30243.25308	27477.26737	25251.22944	28291.47265	27604.9468	10142.72762	25259.46656	30484.02233	11208.63145	35974.57874	27891.49021	27839.00366
M267T1468	267.2	267.2	267.2	1467.973151	1461.416815	1471.905148	1167.58925	839.3050415	1831.405274	828.0160666	1892.66357	1286.679121	2542.652402	2531.611388	2056.239712	2841.476537	3288.701333	2511.002682	781.2298717	1383.717268	1473.72677	696.5251031	559.7905673	1804.227968	2781.474529	3166.759544	3142.581152	11954.47888	11197.38635	10369.29054	880.7771682	1729.827745	1766.786167	997.7495939	1740.356862	2216.826278	224762.1737	244766.748	223758.8404	395667.1435	226866.2092	209779.8032	752.6766036	1593.630136	1769.055225	740.5648591	1946.368239	1533.464449	140013.1343
M267T3689	267.2	267	267.2	3688.983678	3686.183907	3693.926309	8447.243667	6135.752667	8551.870372	7297.097474	9361.970632	6760.712398	15729.9688	7789.813407	8862.520955	5503.506133	7808.429241	8868.07009	5321.476421	15280.58758	11285.45058	3835.371749	3145.566125	15226.39368	5600.740472	9793.940656	9072.50414	6123.171292	7182.563749	9424.603197	8248.525526	15590.56933	14336.04217	5823.564536	16145.05747	11035.25474	5442.143971	8159.220365	11319.04081	18581.908	5494.172744	6935.277447	7345.076842	13703.8395	11948.27389	7117.924667	19397.77642	11591.5968	9821.137285
M267T2573	267.3	267.3	267.4	2572.592059	2570.679322	2574.470405	34421.53191	33588.589	81668.86852	28892.79572	80669.4651	64485.89554	79165.03883	66715.7265	65016.68183	59121.16589	67731.7665	66429.25967	29343.0204	87276.7961	82308.5503	27204.82337	26763.02181	80367.1088	72156.27529	69199.28167	69473.14617	71145.37867	71550.3835	66792.39353	35092.21416	90174.61849	85568.85104	39597.33667	83398.43016	79604.39832	66089.1685	72833.134	70451.57412	79129.26779	65780.123	63049.95353	33358.42476	83835.03471	78360.28417	35592.47755	94098.20507	84369.00354	74272.524
M267T2437	267.4	267.4	267.4	2436.727263	2434.924825	2438.966429	2899.604208	3236.664387	9200.379093	2082.38032	6956.316426	6085.685086	6901.2047	3462.720924	3955.740278	4846.53224	4431.006971	4361.673863	1232.789998	6150.545509	7114.559502	1572.013456	1239.358138	6847.132123	4126.830688	3857.317749	3885.590396	3472.714227	3746.245238	3163.423377	7384.759762	19332.0288	17627.2992	6214.739368	21220.07119	17739.06333	6135.232101	8815.376208	7882.894039	10942.27885	7130.753823	5593.720811	3313.556877	15527.23355	14711.48804	4092.312551	18181.5647	11598.6528	6078.451201
M268T2575_1	267.6	267.5	267.7	2574.829917	2573.720247	2576.059936	39010.56235	31713.13645	98009.02824	33113.51469	99545.79941	78043.70353	66984.45652	51955.83404	51953.14249	45035.60885	49317.54959	51451.95262	32942.761	94897.38412	95140.10647	31847.6795	32109.90941	97812.87471	59826.66826	55877.70074	53981.82802	52842.05138	52645.06921	51020.12858	42916.69882	113368.2729	107527.4135	39612.27756	118834.345	97191.95706	55480.34198	59653.34367	58130.87709	70728.64984	49565.96783	46451.22426	36322.01883	103705.9476	98495.88412	39574.758	123495.4285	99796.2955	66284.49537
M268T2628_1	267.7	267.7	267.7	2628.22871	2625.739802	2636.733312	75133.33567	66795.09483	175236.4376	72566.79613	178037.9344	164825.113	131342.3058	131651.9742	127138.3269	119964.0766	123260.5063	124085.9786	69045.56267	172936.2468	178930.2887	65501.04835	66507.21535	161794.5915	128766.7972	136415.3598	124215.2784	115338.7872	131664.6748	130426.4574	69301.2096	167284.7142	168216.5942	69201.57346	155252.3238	152834.2726	127346.4585	130434.8048	133123.8368	140374.5288	127801.564	121200.912	67833.71883	172879.056	160688.5443	66223.22933	139294.7429	173719.1843	133261.0272
M268T69	268.1	268	268.1	68.74194802	67.77836006	85.56046173	2871.543629	2409.618536	4351.280131	2118.498002	4407.249635	5239.818173	5214.439262	4627.061646	5811.282941	5130.667422	5285.256882	5224.922055	1179.600162	2667.007435	3645.141205	1749.077405	1803.284538	4789.537122	6658.283656	5028.526379	4023.934531	5578.543672	4968.695609	3915.447535	2712.075592	9447.702105	8236.88255	3172.347843	7046.477738	6199.94282	4422.836251	5263.445294	4443.899895	5736.640389	6046.4342	6286.961532	1383.801493	5011.118653	4562.684102	2412.782116	6159.361735	6058.726152	5308.422509
M268T363	268.1	268	268.1	362.7908126	361.649637	363.0707279	781.6831412	623.7292779	1717.419669	1570.516605	2941.837563	3221.073549	6315.857457	6158.226935	5902.749031	5339.172112	5282.641388	5315.566819	1026.49127	3085.051937	3028.863855	1932.570841	1407.967369	4022.040198	10761.557	7516.997167	8666.034706	11924.28421	12104.98767	12223.52567	1108.026365	1907.566334	2415.110275	1433.370089	1210.538392	2404.335101	3956.627951	5150.990674	4334.506218	4713.38402	5999.775385	4733.967663	522.1792056	2436.295089	1961.836703	926.0789615	1525.696663	2357.05433	4433.623659
M268T2574	268.1	267.9	268.1	2574.179355	2573.41469	2575.873126	25280.08062	23562.20729	73683.73106	24695.15286	64486.71542	54068.94883	30052.20533	21723.82037	18847.67294	34018.08587	16866.38118	19055.11588	21376.85652	65563.65822	62649.43713	19895.86932	21019.90643	69129.27902	21765.192	23593.45941	23640.02824	22124.42471	18164.8055	22574.59	25558.91314	76710.14048	77351.30446	29722.81227	81831.31067	66341.2303	21737.76235	25368.71941	23697.88647	50447.18636	20941.85882	21197.28176	25601.27179	68234.50726	68775.9263	28645.18775	85649.82624	67640.84007	24029.51294
M268T1856_1	268.1	268.1	268.1	1855.744798	1855.005954	1855.831483	404.8243879	249.0947182	1463.183073	256.8158558	1077.751235	907.588718	1334.456036	1661.729407	1535.927665	1223.570245	1098.850479	1559.792485	535.3682029	1280.864408	1182.086557	553.7011754	399.9504122	608.0836696	1804.041073	1757.462348	983.7698657	1796.499499	1834.728951	2142.201227	409.1919452	761.9505246	821.3385135	267.0012685	1088.314726	942.8669583	3817.967416	3394.964613	3958.57483	13440.04471	7951.979412	8221.457	705.8825026	1177.50436	1166.817465	308.2329137	1056.600941	782.4456898	14489.85933
M268T1468	268.2	268.1	268.2	1467.857125	1461.416815	1471.905148	439.0813261	483.6126718	1658.7716	592.2655953	920.3375192	893.9182076	1829.511578	1536.803671	1752.396731	1728.654638	1130.660671	1842.731885	525.4539389	793.2822155	900.0706378	538.7408451	643.1879195	1077.80927	1781.505359	1777.162343	1711.290175	2310.387796	2657.197765	1935.054355	815.5185899	1164.553544	1657.14272	568.1444882	1254.1981	958.5195015	18767.1055	19441.64317	18892.58189	33065.04617	19615.21667	16689.76442	339.9624444	1146.075216	1099.49249	320.6814473	932.3354848	824.4068944	10930.897
M268T1856_2	268.2	268.2	268.2	1856.231988	1855.158085	1856.399612	469.7086782	323.6820312	1029.041014	186.6486504	792.8117506	855.5156511	1208.908172	1499.230357	1463.939179	1005.488472	1128.51844	1227.74055	465.4803108	1010.920793	1070.922234	518.4825729	384.4065326	525.0390312	1530.113794	1567.068835	884.4281315	1846.009328	1631.216998	1818.987826	391.0396194	645.0540325	790.4540146	231.3108355	1064.45012	841.3620082	3452.200812	3135.990655	3737.11179	12602.04738	7841.834647	7947.312697	698.893567	1188.754368	968.1251675	287.0279624	859.6367506	814.8194243	14238.83033
M268T2575_2	268.4	268.3	268.4	2574.574714	2572.358585	2575.788331	10861.82529	9359.573703	20011.89353	7652.81	18610.74075	15652.89175	21654.31885	18544.78256	12917.72955	15374.20569	13997.98932	15494.2574	6343.238235	28404.16	25879.56529	6576.082353	10640.27059	18919.64294	17220.87204	19927.17077	18846.38723	17667.34616	13950.9222	16665.19805	9222.038235	23271.5495	33089.036	11921.48835	24607.92433	21892.83967	16899.37503	18851.46517	17683.22176	21778.70684	15699.75502	14237.95003	11582.93647	22207.68412	20517.09471	12279.97233	25004.46217	25313.50767	20920.18738
M268T2628_2	268.4	268.4	268.4	2627.78781	2625.512355	2641.781426	15800.89752	14751.00091	30696.10015	15807.889	30582.96104	30176.388	26426.79332	23123.76714	22538.8878	22118.25314	23426.38257	24398.07214	12909.58723	29415.76917	30333.28339	14104.61083	12276.83478	30534.68008	25127.50345	27019.74691	24195.86367	24405.1281	24746.48436	23947.90238	13636.15903	26809.83146	28935.2448	11344.31524	28057.32546	25694.52267	22974.18095	26726.0855	22518.10213	27399.57156	24696.41114	22387.12571	12583.60181	32314.89265	28799.08933	13324.47777	27827.30112	32731.02919	24132.79965
M269T3269	268.6	268.5	268.7	3269.054132	3266.404016	3273.187989	4558.176	1296.673556	4033.142353	2503.409667	2919.49137	2580.292438	2336.391727	1375.927902	1144.535967	693.2769741	1517.524614	1587.412343	1101.67459	3584.499139	2977.339297	976.5757547	1176.251283	3468.207202	1287.646085	1037.42881	1349.89366	987.9742204	971.846383	1047.909872	2777.195294	8101.647462	4971.613562	2139.343529	6790.4538	4335.104	1744.430372	1653.382791	2008.956387	5258.043529	1894.456999	1050.453138	3395.149059	5854.9305	4888.315294	2279.034167	7268.9195	3543.491812	1824.614278
M269T48	268.7	268.7	268.8	48.17000118	46.83298657	51.56508828	1839.442058	2921.38832	4857.937602	1798.368212	3095.457882	3926.062389	6013.502757	6875.088	5655.254543	7144.736833	5142.466369	5202.079667	1634.799004	2625.556021	3017.710218	1780.233652	1770.108847	2990.979383	10685.40887	5617.192712	8560.3392	5528.030454	5484.126559	6482.554935	1510.224375	2822.103196	3062.891213	2868.901833	2592.824446	6056.758435	4703.218421	6374.16455	5207.319457	4712.592937	4789.834198	6142.73595	2259.17278	3069.179475	3941.857321	1391.939647	2552.411984	3470.279963	4341.001806
M269T3308	269.2	269.1	269.2	3307.670997	3304.441043	3308.633208	5489.438333	4680.78455	9511.558947	2870.162537	3291.772336	4476.964177	9482.26685	4647.449831	4300.8147	3306.044813	4193.989377	4155.182553	2759.162601	4244.195263	3958.640444	1847.065749	2115.965239	4885.213389	7112.1679	7076.77151	6643.306376	3788.118101	2875.690714	3830.8284	10305.68611	14364.17621	18354.93074	6993.959368	14007.83285	14890.53811	5478.284518	7474.77938	6343.963819	14063.779	5313.036415	3464.417414	7140.811376	15191.02975	11982.07465	7538.3633	12202.21405	11163.55114	6065.033069
M269T3166	269.2	269.2	269.2	3165.672791	3164.663561	3166.619577	36574.39032	25472.81116	36711.27263	24758.62675	27281.91558	21391.74253	186584.708	40702.28017	41811.34547	30084.66217	39076.37326	45220.55474	13779.05958	23124.51505	19517.04158	16496.43579	19027.2096	37223.52295	55067.61453	55667.35663	58489.67242	39122.94147	41527.69216	39341.67095	34532.44484	56087.15116	34525.26553	40133.41616	91024.49016	52842.21853	62112.50083	91765.346	68184.751	263662.38	36145.39832	29877.22067	32624.1216	36793.11979	31016.7648	27554.26905	44026.46885	21268.97179	73071.16695
M270T3269	269.6	269.6	269.6	3269.236746	3268.170226	3270.882444	1708.284242	774.0307059	2176.620793	1087.71023	1431.566489	921.6689535	1339.942255	1222.440831	887.3827559	565.8186637	873.6112628	746.4397614	862.2272607	1778.816638	1099.910765	1171.285625	725.4854992	2488.716907	669.7431552	924.0637202	865.9037846	922.7843509	895.6922961	872.3295428	1516.243652	4363.39175	4723.244562	1068.653895	3681.296525	2903.988594	856.7848811	1095.241984	979.3202438	2768.171136	1069.761449	1068.730737	1357.291126	2562.602773	2114.80887	831.4337409	2699.188455	1512.230485	1682.97579
M270T2575	269.6	269.5	269.6	2575.162663	2573.106764	2577.698082	947.1360514	1277.959368	2567.163589	1428.129979	2792.220703	2489.473129	2383.40799	2852.457866	1787.355862	2552.248072	2381.879938	1660.101375	1426.309942	2923.293911	2948.021536	1097.190033	1542.395579	4106.495	2406.053006	3256.350049	2243.300815	2819.384124	2138.117542	2445.235753	1977.742598	3866.623529	3687.3785	1347.482911	3074.74657	3691.633602	1608.913752	2859.436707	2578.173278	2508.640222	2316.457406	2468.633824	971.1381136	2710.248852	2712.336453	1881.085167	3505.169345	3133.692476	2507.383883
M270T2625	269.6	269.6	269.7	2624.863693	2621.579673	2638.609904	2261.390766	2194.985434	5318.639857	2625.127151	4587.8112	5720.892966	4540.749267	3913.292332	3880.462601	4291.646422	3642.395769	3519.027541	2465.552789	5877.662501	5158.221621	1506.138937	1617.852623	5745.465277	4950.521045	4671.489829	5029.345651	4760.47932	3410.21825	4065.500737	1924.590898	4619.161591	4380.072744	2096.814485	5865.604279	5767.657521	5358.874604	4460.529136	4684.568254	6068.038708	4537.33781	5295.447519	2832.223034	5405.298271	4228.230671	2588.048195	5347.957442	5755.552977	5625.992025
M270T2391	269.7	269.6	269.7	2390.521506	2389.820017	2396.219989	721.386659	692.6089553	1946.741294	436.7228477	1672.826134	1782.728464	2057.926378	849.7633234	1270.643017	1082.316336	1217.9296	1083.051601	786.0838173	2451.272684	1450.794503	1296.854105	467.9469351	2146.577113	1063.89144	1226.084616	1285.775744	982.2521742	1220.385969	876.4260939	2162.326463	7057.2445	6484.270526	1988.347647	5952.539209	6892.138	1603.130375	2153.09624	1591.988046	3375.99014	2214.873365	934.8950058	1509.948333	4265.930316	3070.698667	1199.491667	4419.774	2906.689923	1718.474326
M270T2501	269.85	269.8	269.9	2500.783861	2499.232009	2502.335714	763.7001641	858.0545191	2018.234289	1106.6828	2456.49245	1643.131235	2417.043894	1721.147506	1184.408085	1248.699394	1062.984767	1165.726435	670.7907875	2329.305695	1712.359878	528.5221237	594.8104882	2041.98795	1302.140156	1545.504723	1519.301907	1719.954178	1605.09103	1447.209543	904.2803841	2470.724532	1727.190795	699.3697275	1504.319182	1488.063928	1569.112637	1746.764454	1287.805414	2570.567055	1676.035598	1751.532963	952.7510596	3087.654118	2819.530588	621.4630107	2052.032197	2067.289811	1399.482334
M270T61	269.9	269.9	270.1	60.66236038	56.70535553	61.23288111	2620.5365	3519.427789	5468.20625	2661.443789	4487.108505	5118.269684	3812.295964	4067.395467	4400.54852	3001.940563	3963.809066	3822.832019	1311.733384	2548.366325	2138.752728	2201.394	1236.190706	2679.149812	5043.343416	3713.233072	3822.469433	4617.141361	5805.539667	6207.788818	1323.406587	3125.197233	2396.079195	2806.77735	3401.045556	4230.6277	3888.516106	3951.737382	3672.322005	3496.981439	3305.939415	3685.8073	1599.444616	2338.982217	2882.221836	2823.7445	2552.807191	2243.0805	3270.764234
M270T1540	270.1	270	270.2	1539.689427	1537.503171	1542.576126	1925.699787	1927.653667	6035.559833	1080.236667	3773.436211	2519.694801	7710.918222	8643.455882	7690.858333	2401.777132	3383.278408	2981.192001	1324.454726	3488.600359	3877.886	1889.552167	1213.06681	4120.734737	3604.352007	3013.092434	2582.459408	2966.072171	2961.853927	3058.138342	2053.261765	4968.717833	5908.787444	1699.753458	2938.686046	3440.230173	3265.23262	3612.301189	3804.462452	3919.379899	4026.18584	5148.138667	1053.085337	3149.991457	3123.882565	1354.453871	2199.675706	2678.772235	4792.09171
M270T3166_1	270.2	270	270.2	3165.878643	3136.15548	3168.650623	8443.068824	10079.9635	17786.40469	6165.348842	10288.85089	10096.8975	42876.62147	9332.412556	9169.442471	12806.15956	9317.9335	11249.75074	6889.425622	13424.4738	8931.273833	4589.259378	5666.869242	14861.04631	17407.62302	12332.10884	23117.89294	9357.446167	13056.71903	8822.559158	13503.41073	28018.80871	15875.73529	14546.59233	32623.46109	22347.31074	16931.70389	20640.89105	16344.13233	61524.54532	12254.44144	9680.138818	9547.314779	8802.59775	12232.2816	9018.7966	21713.69477	11173.54821	18889.75958
M270T3166_2	270.3	270.3	270.4	3165.687998	3135.181945	3166.843166	6547.968	9889.108584	15766.83909	8397.483949	9224.243491	8861.515307	52718.07677	13618.22315	13690.64957	11537.04642	13522.00603	15547.85736	6042.284475	11914.10502	11462.72708	6303.6815	6059.6928	14205.93545	17525.09067	19462.42656	21777.94044	12886.82531	12504.34783	12015.646	14459.78711	25332.1614	20875.90591	13207.05845	29730.69159	20175.04338	22549.80948	28453.12361	22979.73211	73372.78297	12416.02421	11365.4143	12342.58381	17106.08798	14871.7716	11452.9096	19417.42604	14353.59174	23631.23376
M271T2503	270.7	270.5	270.7	2502.961392	2464.898096	2504.451398	10537.25471	7425.610588	21468.22765	6942.94	19247.03588	19242.80235	19529.27118	11560.35765	11132.69383	11296.46765	11726.795	12402.74383	7173.01	21706.71647	20327.99706	7318.310333	7235.101765	21907.60147	12397.18529	11684.46	11437.58529	7469.045706	8640.913667	8081.807647	9039.996471	28755.54294	27893.31412	8472.76975	28507.39871	26133.57706	14050.9865	13641.84294	16074.71118	20277.19471	12594.75	10562.65588	9018.828824	27006.11025	22210.50647	8148.132941	26053.14	25084.02729	15784.00882
M271T63	271	270.9	271	62.78944838	60.80775832	69.46073475	4394.373	5212.817263	14285.5776	4010.510737	8806.942571	8747.969762	13794.69722	13623.2421	12861.156	11971.39811	9733.119	8979.197684	3848.2515	6931.767619	7236.584762	4164.326947	4130.459158	7676.829091	17767.78965	16188.63086	16770.60938	13715.04358	15071.16632	16766.07117	4601.957526	8956.8864	9703.0674	5026.575667	7716.211368	8793.127857	13094.2155	12147.1792	11732.24171	10761.557	11558.99027	13932.38268	5248.096211	9183.971273	9890.917957	3750.881	5655.285423	6776.5824	11396.51116
M271T1948	271.1	271	271.1	1948.176055	1947.758641	1948.290545	298.7155856	496.8866351	1138.253462	453.1134493	1629.367366	1063.114185	2231.793915	2119.919653	2039.513363	2104.27427	1748.74048	1584.444882	419.2603373	1623.216313	836.2004541	498.4428636	702.3177323	1020.560987	2177.010336	2772.005648	1666.648495	2024.990122	2142.983018	1454.822363	506.1600024	916.6208126	1103.274686	702.1655227	913.9668165	1031.083691	2419.071783	1823.302665	2152.271256	1536.421326	2195.980093	1664.643717	961.405516	1809.098597	2196.899601	3275.317833	8444.48	7422.788235	1758.945769
M271T2505	271.4	271.4	271.5	2504.798406	2501.487214	2510.170825	2017.576456	2001.034333	5441.458667	1868.909786	6295.2145	4775.5008	4444.561185	4382.739841	3212.005145	3631.07854	3676.717991	3922.521569	1343.358856	5469.648	4139.888007	1642.598	2101.309889	5026.294417	4189.50365	3444.180077	3313.997131	3015.532151	2777.835811	3661.871248	1981.891023	6161.196471	5893.032	1613.880996	6087.815294	5624.949412	4655.813992	3631.170303	4038.073498	5630.736681	2908.589739	4043.804583	2976.132	5384.853	5085.91975	1425.721935	5461.252941	4905.099467	4502.624249
M272T2590	271.65	271.5	271.7	2589.604461	2587.913872	2590.906011	1773.825474	1862.74	3621.762183	610.0996708	2341.141765	2494.942667	4376.000632	1982.826427	2154.45461	2121.14327	2729.03161	2800.314134	2653.011765	5142.451158	3644.412202	1207.996211	919.6298185	3887.74	3032.039532	3194.871749	2726.853187	1940.577699	2373.391422	1357.733763	3055.175833	6597.980416	6502.656	3249.916833	9066.745833	7676.746667	2418.79979	2709.764254	2518.136018	3499.475821	2304.466718	2019.888327	1443.210414	6673.407167	6879.485294	3170.913529	9404.014667	6687.518833	2931.592787
M272T2433	272.05	272	272.2	2433.193309	2430.746883	2436.579183	570.625484	436.3258603	1637.593716	509.9974357	1415.127979	1060.635921	2022.960814	1641.877412	1442.549555	1736.590157	1740.579927	1864.050028	494.2274123	991.3495666	993.5216444	533.3842855	519.4491299	921.6656789	1807.378878	2083.418325	2124.150371	1464.516258	1839.944583	1594.62394	332.0813862	748.1383584	906.5636448	370.8970038	1175.415826	768.6486274	2586.694191	1879.781694	2897.78063	1900.198687	2213.32944	1536.524513	2288.912333	3788.9825	3914.603529	6669.436222	18750.1715	16067.54367	2221.411712
M272T1949	272.1	272	272.1	1949.165656	1948.176055	1949.701431	357.8891603	667.2259852	719.8503969	528.8596687	1142.295705	921.9028619	2419.321028	1920.736515	1607.08404	2251.685192	1542.508011	2021.255973	469.563627	640.0100446	544.8020931	533.6342068	385.7957057	1045.894462	2086.151938	2148.356834	1814.695985	1805.459288	2222.186096	1571.071764	762.6813942	1115.786055	654.1090371	409.2549751	828.3110971	1132.463161	1689.301718	1615.210263	2375.300453	2255.183953	1641.324925	1837.400397	737.8384101	1695.236251	1638.616254	2263.5648	5080.2	4146.007667	1401.286735
M272T3172	272.2	272.2	272.3	3172.167131	3170.354694	3174.298573	1494.983441	1238.010098	3440.402947	587.8898411	1597.465611	862.954539	10009.71978	5345.900981	6132.199589	4529.432397	6140.730795	7130.552342	1275.474684	2090.795821	1990.989095	1107.632765	610.6143806	1328.609073	10531.86416	11104.40147	11620.88526	4006.015662	3988.277674	3481.362346	3633.867105	9256.129842	5037.191657	2723.31146	6102.074316	4144.570737	12325.51274	15028.925	13126.67233	18752.77235	6099.312398	5401.754854	2820.88885	3409.851946	3153.382638	2994.445143	5361.1488	3206.027548	10686.69874
M272T3171	272.4	272.4	272.4	3170.893095	3170.320511	3171.340685	947.7254418	646.345023	2685.207414	508.1706732	938.3176388	782.7024265	7549.963738	4123.16703	4228.500832	3463.970157	5360.783814	6065.156632	936.6579257	1768.578708	1653.714066	668.5074006	479.7642363	960.7111077	7222.487611	9343.04362	10073.85312	2514.082123	2932.261209	2176.101421	3052.302278	7276.172927	4204.923282	2161.807954	4742.40968	2960.49158	9584.300928	11417.38345	9215.388085	13359.0146	4863.741599	3529.506258	1977.038685	2579.563077	2180.515591	2447.963009	3976.829304	2330.309792	7890.823893
M273T56	272.9	272.9	273	56.11240675	54.12878005	58.18330433	10888.49432	11655.1008	19749.89132	12603.4272	21158.7831	20541.4272	27129.35875	26233.2785	24449.5849	22622.14565	22765.4784	21837.54625	9223.2764	18114.04095	18311.0824	10448.45429	9961.30785	19311.49	40087.9492	31515.05343	29708.94095	34458.87185	36670.1439	33112.3968	8849.6352	20116.52024	19534.54945	10675.34975	17911.82716	17345.18858	24425.0496	29226.32765	27407.3553	22824.06779	24014.9507	23532.3374	10373.42168	18303.264	15835.9253	8963.9424	16492.5831	16565.406	21676.67515
M273T1531	273.05	273	273.1	1530.923128	1530.635863	1531.210394	488.1714573	575.3957574	1329.585414	725.3301571	2004.228587	1973.096232	10708.86144	9854.176833	9804.854118	3248.532068	3014.435285	2542.858354	877.7615132	1617.336972	1735.921831	753.7381081	1037.737511	1239.128772	4012.848114	3595.21522	2565.540194	3182.655962	3067.32469	2390.727496	1415.901934	2079.287555	1810.265815	905.7229041	1233.888068	1477.98934	2243.428122	2416.38955	2481.514131	3779.672053	3541.030604	4062.841589	604.1931468	1654.280625	983.9619622	713.4338323	1564.589619	1719.255977	2101.304724
M274T2742_1	273.6	273.5	273.6	2741.863588	2740.320627	2747.784345	2246.087953	3288.041176	6885.448277	1928.171627	5334.488947	7164.40855	3740.154162	2707.652627	2579.351998	1796.818594	2297.110154	2249.6156	1670.821333	4358.644131	4443.987204	1555.348957	1594.301188	7501.452985	2356.415074	2277.272578	2677.001296	2356.48698	2644.901269	1648.332117	2305.38582	7303.837426	7433.979789	2207.101905	6576.932277	4517.12102	2303.159047	3098.105352	3539.7598	5771.808	2655.541647	2023.457904	2014.754081	6230.467851	8482.7232	3206.901675	8952.191972	8875.234284	2515.848267
M274T2553	273.7	273.5	273.7	2553.433946	2551.883072	2556.298782	3186.468095	2455.414737	6888.0672	980.233726	4416.974348	3927.23045	3334.071199	3456.019156	2677.934155	3463.421992	2535.540608	2526.055438	2225.433727	5945.208211	3372.576133	1614.4128	1984.162	3810.24	2815.029056	2955.718606	3751.485118	2108.562929	2850.490171	2741.833162	2311.912506	13005.23116	12653.85284	2675.418549	12188.5344	9999.527	5522.0256	5781.158472	5424.6528	7698.044048	4340.795273	3295.053684	3118.6415	11807.5104	8014.2048	3986.64	8129.9232	7408.578947	5115.447368
M274T2742_2	273.7	273.7	273.8	2742.209114	2740.432842	2745.35343	3053.859579	2370.134962	8826.792632	2706.5857	7370.6976	5901.445115	5397.678947	2637.287434	3115.834625	1866.685062	2792.758005	2342.820012	1424.565615	6460.2447	6471.7632	1950.253273	2061.7632	8791.4645	2722.065689	2535.747512	2472.138543	2274.630508	2704.178673	2138.338854	3835.6416	8186.126947	7419.916425	1923.996824	7185.737818	5235.34	3224.14145	4220.851978	3232.381769	5440.79526	3128.485002	2387.102254	3001.583727	7675.465	7965.253618	3961.2384	10698.3072	9494.5536	3859.131728
M274T4379	273.8	273.8	273.8	4379.227132	4379.183808	4382.259972	7062.954492	4293.310048	8129.532244	5828.848276	8250.873638	7387.75811	22902.53681	18149.12053	19046.93356	19091.47887	18252.41189	19560.7463	4062.569116	8231.207707	10374.21413	3744.618577	4716.531176	10180.58674	20089.08134	19946.09768	18481.5873	17141.11782	18607.49114	17359.16851	4263.206429	10610.46577	10152.89943	4193.933778	8565.169539	8475.052358	17274.11382	17519.51391	18174.94979	21821.83765	18023.16792	18302.80259	3714.437092	8610.657107	11749.5719	3628.233961	8887.610539	9006.917379	17387.34054
M274T4381	273.9	273.9	274.1	4380.920473	4374.968412	4382.431654	7223.762167	4392.961833	9051.1161	6848.604684	8659.1232	7930.890476	24789.81074	20456.7552	20634.5664	20330.43805	20039.74115	21430.64305	4923.50235	9191.1456	11152.63833	4072.601684	5696.975952	11153.67314	20631.744	22104.37726	20440.62211	18918.5472	19279.95821	18896.70965	3690.321725	9043.909682	11358.7488	4508.649474	8840.904211	8688.699762	17793.19035	21121.4304	20240.8416	25215.50968	19679.8979	19618.64874	5153.5198	10617.4926	11194.08019	4201.088273	9719.006895	10123.53886	20085.75942
M274T47	274	273.9	274.1	47.33983539	46.26734344	49.01273993	14063.92429	9487.433571	17000.99411	11921.8176	14656.377	15724.63017	25406.82118	27115.75588	27417.74765	24832.47235	20540.22847	21380.73471	6557.895316	13957.8495	12350.53067	6461.692	7733.145263	12439.43417	35816.82117	28439.24183	26961.40056	27095.81117	28367.27233	25156.86817	9014.532667	14842.651	13734.88517	11268.16583	14588.641	14066.50933	28062.46033	24265.01083	27533.46412	23185.46833	24842.178	23587.65083	8280.674526	12847.26133	14170.93567	6691.752333	13470.997	13284.723	19605.3385
M274T1762	274.1	274.1	274.1	1761.999927	1761.681399	1762.001983	1191.483916	517.7259756	1437.117443	722.4626387	909.9674062	1008.552647	4865.118509	3173.158714	3564.701742	4652.681495	5042.84298	4461.714372	1425.584183	2997.234571	3149.341606	597.0198228	701.1853857	1710.511661	7284.454379	7637.387574	6558.564733	2243.368889	2068.566764	2081.771308	2819.511	5545.527371	4870.087526	1527.805918	3837.197533	3456.621138	2647.36054	3193.458523	3153.182381	2495.580283	2801.905162	2413.254754	1186.358691	1946.920223	1408.719667	1909.968742	4582.36	4638.426571	4200.844512
M274T2373	274.15	274	274.2	2372.748357	2371.369122	2374.560086	1728.236606	2252.237647	5201.528	1443.275027	4512.911	3153.933141	4322.574747	2443.01346	3050.87738	2384.030846	2468.51906	2694.760998	1131.008215	3277.103003	3105.622665	1411.1875	1549.331117	3045.339617	2329.382379	2511.362976	2272.394778	1819.686721	1872.834213	1932.019848	1989.853892	6993.742	6642.3615	2789.8765	5784.372167	6200.627789	3021.226275	3915.538369	2921.702769	4193.398477	2284.041474	2087.250934	1499.12769	5648.900167	3089.672259	1433.919954	4380.691805	3613.363042	2098.03457
M274T2437	274.2	274	274.2	2436.688653	2435.115392	2440.06935	4218.022455	4006.3968	7541.527455	3585.75756	7888.252273	4394.114185	9539.589091	3685.665277	4319.150176	3969.349578	4754.396725	5105.781448	2098.4544	6089.215435	7911.085273	1304.61636	1894.326448	6526.715909	4012.857755	3462.674679	3946.369109	2472.796791	3206.207616	2920.629213	7451.136	22119.31379	22742.8992	6756.5862	19207.8432	16799.05011	10636.2144	10946.29055	8254.053095	17141.73071	5467.616581	5774.591755	5503.609091	16910.19173	12182.73264	5997.559524	21716.81024	15288.48463	5941.555504
M274T2438	274.3	274.3	274.3	2437.651653	2436.666755	2439.373319	3709.768664	3708.353333	9100.557263	2729.109127	6426.146489	5576.959304	8297.862154	3590.50184	3334.375744	2769.145135	3591.302557	3464.277779	1979.696186	5084.175283	5479.238035	1207.533429	1326.882879	5472.045684	4340.341803	3338.257675	3351.633402	1744.139721	3106.97836	2760.186375	6420.1214	22126.78441	22385.09115	6699.584078	18074.18741	16035.63641	9864.712632	10392.11465	6642.454014	15158.1935	6986.60365	5718.14381	3661.782657	14909.77636	10274.34767	5001.826282	19243.0432	13263.91186	5615.56731
M274T1756	274.3	274.2	274.3	1756.171853	1742.987871	1762.203142	1334.097068	695.5585494	2623.40649	847.2535297	1770.496737	1485.315438	8346.768371	5315.721109	5693.346191	7099.914927	7247.340833	7080.208362	1925.869591	4527.816318	4216.400574	649.0708546	762.0028671	2335.527364	13060.59629	12888.23766	11315.997	3331.575791	3428.551712	3119.570769	3089.99143	7336.6555	6234.36606	1765.529514	4645.700754	3854.959764	4543.647531	4280.070408	4195.791237	3644.512781	3617.3271	3015.055101	1510.420426	3098.267117	2252.224301	2214.1728	6282.595701	5539.997595	5928.977972
M274T2602	274.5	274.4	274.6	2602.218513	2599.521354	2603.430776	999.3908452	456.6993717	4751.398167	897.4261411	3207.581833	2575.178964	5387.834333	1516.000922	2265.136571	1923.768617	1440.970174	1754.447442	767.8482912	3367.832149	3203.370588	1257.492187	563.0034029	2182.952117	2250.394182	2274.519224	2422.988934	1862.002793	1927.243389	2515.695477	1515.27222	3899.992624	1870.982574	801.1764322	3617.973246	2485.931375	3035.052792	2472.642305	1500.412183	3685.236607	2458.843013	1830.257777	865.291277	3131.555591	1656.631422	1313.805294	3852.511765	2155.375249	2752.503913
M275T2720	274.6	274.5	274.7	2719.945152	2714.669993	2722.361789	1869.54347	3162.4992	5966.614	3012.885312	6591.4038	6512.753929	7335.4176	4865.559	3116.562163	1584.527709	2223.591987	3168.90416	1562.386128	6056.625143	5767.523312	2977.632	1864.119714	5510.605833	4640.0256	4637.015429	3019.403281	2541.991244	2543.709509	2420.364288	4402.944	10749.21921	13422.05907	5296.186687	17340.672	12944.9376	6753.843667	5344.2144	4316.9045	9741.427313	2507.487299	2253.504229	4964.6016	11256.77423	10182.80686	4377.3356	13829.2	10852.96238	4435.190006
M275T2764	274.6	274.4	274.6	2764.449453	2763.29181	2765.650721	7109.810431	5787.473296	19761.47157	9326.4005	21008.03817	23030.24	16533.38685	7281.257543	7735.581063	6988.459875	7072.20058	8358.819462	6073.888623	21037.99538	18663.74396	5796.163415	10378.04221	27008.69439	11592.07151	12875.10192	10458.49733	8429.212192	9571.367531	8200.218003	6461.284003	30287.65133	22732.98206	7455.019304	23317.8416	26861.74412	10145.27656	11441.14273	9595.10673	15503.4842	6484.388326	5140.479037	10045.45912	38307.29221	32610.6505	6396.242732	34740.101	21697.47501	14727.24631
M275T2765_1	274.7	274.7	274.8	2765.071719	2762.961793	2767.684669	10586.90137	8502.279167	28810.37867	8977.219483	20178.01259	21594.00027	23048.58517	12580.55083	11269.577	9346.156833	10381.88863	13384.91583	7684.041316	28887.81326	26370.30758	10134.999	9770.56629	35189.94568	15582.10233	16352.59933	19081.67705	11357.51644	11734.21553	14056.63117	9500.04	30054.71891	32525.9805	10079.9635	36823.23882	26159.11375	9284.617418	15673.82817	13540.14417	24388.90545	8119.853	9181.335684	16231.239	38061.03337	31161.31419	11677.33158	34396.04001	28800.5005	18714.89233
M275T1816	275	274.9	275.1	1816.082356	1812.947517	1823.557759	2276.198875	3056.568	5864.808667	2361.514251	8746.356632	8739.355167	11403.56695	15278.7015	18514.50667	8891.761167	10851.80421	14131.423	2877.368833	6553.503529	7256.219	2978.954316	2055.176864	8772.084632	13736.29633	18675.26358	25513.73474	22334.396	26102.18758	31279.92033	2348.812499	4520.6554	5106.912163	1027.815069	2394.246261	2921.213606	8560.137	11533.46517	12492.03558	6116.01056	10479.32367	11694.70163	5578.341833	11543.34333	10065.85183	2281.951447	8729.477	6329.0825	7728.959833
M275T59	275	274.9	275	59.29106992	55.44580298	65.1254187	15645.42005	13735.2096	30364.7904	14004.65429	30590.75486	32615.6544	56191.70857	56221.48364	54667.0656	62516.7673	59599.92025	60329.4848	16754.49914	32773.48762	32241.271	19311.40114	17134.67476	35337.40391	61484.15786	49867.23786	50240.91914	52075.75095	55077.3531	54780.667	19188.72057	35726.89009	33198.54686	16648.7477	27574.848	30034.5696	51717.30857	52672.36136	50671.61643	59446.39881	56417.98405	56789.12714	16197.1797	32238.64643	33139.12636	18083.98842	35535.5793	34542.1297	56754.2304
M275T2575	275.2	275	275.2	2575.07669	2571.891744	2577.992126	3831.007895	2514.922252	6505.680526	3048.961102	9624.156667	6235.9455	5155.065138	4322.225749	3658.902628	4272.059211	4018.479899	4547.453543	2357.808093	8646.406043	7198.411176	3295.03525	2914.173889	8807.091167	5546.022344	5725.863341	5133.057251	5235.913364	4232.117756	4280.438704	4899.540211	10567.14442	8306.385158	3518.016632	11634.93175	6149.902721	4583.838986	4703.238	5209.379774	7273.634506	3887.69035	3467.685669	2182.258344	8544.758333	7434.2016	3125.560534	12353.2071	10709.27726	5013.255122
M275T2577	275.3	275.3	275.4	2576.556872	2573.70782	2577.579556	4846.0608	2257.882353	6336.924688	2384.888235	9146.563725	5812.932588	6785.047639	4320.634798	4970.334762	3446.615249	4876.742181	4212.066514	2681.322222	8197.979273	7019.788244	2460.948073	2603.367281	8514.351935	6006.436247	4846.36848	4003.756599	5101.123008	5118.565331	3633.848794	4487.619511	10165.55293	7716.886589	2927.221617	11316.39278	6917.4573	4756.52266	5463.869482	5088.81824	8919.861253	5054.176675	2660.7576	3388.190105	7936.804513	7273.462666	4453.780421	11138.55905	9866.048705	5508.765172
M275T2765_2	275.4	275.4	275.4	2764.622327	2762.689755	2768.560958	2652.976842	2161.893895	6798.958737	1716.375055	5125.325474	4326.610105	4554.581754	3162.154175	2563.905778	1865.356529	2335.385926	2773.869912	2785.643	6313.559667	4349.245882	2010.9	2664.266105	6624.222211	3899.178362	3432.514024	2870.684939	3255.488123	3143.869541	2876.101441	2747.749561	4999.960333	6600.0265	1798.653254	7034.665833	4607.299118	2469.42618	3399.139306	3424.214825	5796.179212	1876.315593	1913.978253	2595.1355	8761.933833	8330.116833	3961.144833	6584.549412	6082.170588	4007.538798
M276T2435	275.6	275.4	275.6	2434.678724	2419.523028	2440.9479	3058.86434	2589.474749	10808.21668	2266.914071	6390.899443	6879.386719	6248.061936	4113.889229	3109.096722	3947.56408	4314.94523	3909.431872	3113.059929	6634.015038	4865.702667	2141.772162	2281.835769	4314.555026	4719.725128	4571.342972	5042.331639	3814.338128	3003.652277	3413.351623	4690.259128	18776.81308	15860.29345	6792.034296	16369.70909	13916.92567	9638.2228	7868.894817	9735.678483	14439.05733	5435.9424	5390.532958	3350.874341	10546.05217	11487.02	4264.567565	16561.53704	10202.92547	5844.266996
M276T2036	275.6	275.6	275.6	2036.025274	2034.226693	2036.779587	728.2466956	684.4574097	2225.570516	584.982375	2188.999774	1632.612668	1846.685018	1729.059756	1648.105149	1759.564139	1708.665005	1354.034825	3709.894571	8498.089304	9942.9629	1124.474737	2291.759273	4176.017457	2310.024463	2118.419066	2618.712051	1973.965647	2478.563316	1983.64986	792.3826711	1953.615876	2592.137014	523.5594641	1232.266558	1417.726231	1889.354025	2042.528723	1813.466883	1698.841014	2015.058485	1464.631746	721.8994548	2515.584337	1384.280993	693.9937742	2242.619868	1394.269068	2146.731364
M276T2629	275.6	275.5	275.7	2628.585828	2621.397606	2637.557485	2585.213714	1378.817303	4468.068446	2098.38005	5752.085167	2765.690638	5537.057785	3597.037997	3520.669356	3617.401982	4335.126261	3829.8611	1587.11747	7484.729778	3316.472266	1786.738338	1002.757581	3842.583686	4317.075331	4651.3152	3390.432595	3769.756706	3818.442889	2989.546401	1541.163339	4097.758075	3678.359642	1629.226266	3949.874259	2989.858542	3894.233784	3737.332001	2786.425624	5456.990873	4339.310526	3780.451714	1985.499158	3787.292395	3673.387281	1661.338909	5455.6992	3859.212908	5432.928727
M276T2436_1	275.7	275.7	275.8	2436.126166	2419.914899	2441.779742	5311.631333	3083.795717	8758.46564	1977.032211	7094.293253	5376.474594	7702.448798	4268.699931	4275.501638	4138.538625	4636.839215	4283.596615	2996.502343	6055.78658	4650.778297	1730.889916	2519.683569	4608.783274	4836.302485	4977.263351	4548.059328	3646.238899	2708.76132	2794.217574	7347.91012	17834.99863	17217.48808	6422.399113	18274.80907	14742.4954	9369.576382	10226.72483	7998.620908	14784.8732	6143.317372	4841.235038	4201.1195	10620.48359	9182.816919	3103.129052	17264.77642	13286.24625	7861.675821
M276T4411	275.7	275.7	275.8	4410.658154	4409.206412	4412.284107	2361.761925	2759.707628	4309.17643	2632.97705	5495.013689	4215.536731	6276.191278	4637.749478	5549.285057	6515.691674	5257.360235	4893.387479	2269.327924	5117.136355	4915.694153	1709.245255	4861.513333	5110.756511	4897.340365	5286.845167	4682.157582	5194.268554	5381.720262	5177.832313	3029.790391	6602.737429	4747.837249	2445.008058	5104.593656	4344.465437	6067.374389	5218.30831	5307.221821	6919.935702	5557.682837	4317.283917	2236.153443	5555.552136	4049.912245	2156.298148	7154.461364	4784.282662	5163.902795
M276T1813	275.9	275.9	276	1813.26437	1811.535375	1816.812644	673.1401294	556.3407676	1765.077001	799.7782873	1770.543497	1590.836273	2739.507467	3000.307095	2903.032321	1681.0942	2431.014362	2925.523808	890.4234157	1996.618198	1784.514521	643.79128	1033.247457	1285.196404	3343.728557	3417.863732	5166.063488	5140.848211	5417.435158	6200.627789	861.5904928	1309.644847	1175.269701	575.7434296	1183.814645	1406.37595	2069.118931	2501.744353	2642.820554	1554.386761	2101.081323	2450.519818	971.3789599	2130.362213	2290.308071	525.5669876	1687.152576	1799.874144	2400.989603
M276T123	276.1	276.1	276.1	122.5128977	113.9052471	126.3400253	7558.261176	6491.141176	2273.748793	7751.592353	2149.785645	2252.616719	2500.174338	2195.658601	2184.701163	8288.642853	5778.812813	3531.399762	3893.408833	1531.330843	1722.197883	5781.88705	6020.078824	3246.595111	3045.105131	2279.049977	2189.837406	5024.595921	3701.291462	3150.018538	4007.7725	3026.807949	2670.135288	5666.551993	2897.700965	2249.262233	1202.381384	1857.374102	961.5315598	1792.42863	1514.117745	1620.528342	3099.490593	1410.511315	1649.765739	1206.853362	1170.966976	1321.507919	1973.289918
M276T67	276.1	275.9	276.1	66.70420586	52.78057653	95.92279078	3990.389255	3364.335977	8712.488842	3694.411368	6816.406776	8826.908824	9019.078628	8223.399122	8112.333625	12623.11519	10958.97652	8571.871273	3076.670428	6059.624423	10000.90624	4109.317333	3296.897319	7354.954947	14439.17914	10622.89563	13183.119	12466.47285	11750.63063	9713.346958	3598.513636	6293.564636	5637.407581	3684.229864	6689.02875	8560.196471	9346.734133	8473.822848	9366.616299	9135.446765	9498.557922	11697.25918	2800.749872	4371.294128	5498.724468	3396.695609	5900.464364	5129.187977	11729.71629
M276T69	276.2	276.2	276.2	68.58004183	64.02095028	94.7480278	6507.423049	6051.968847	12607.33226	6930.907113	12908.01773	12200.8154	10215.57204	10863.77123	10295.14692	12094.99801	11557.8898	12284.66144	2874.498	8250.183624	9350.504137	4497.39789	5712.321071	10942.91671	13442.21856	10277.6617	11984.3156	13548.33919	12686.65259	12330.7944	4711.501075	9999.552917	8961.742791	6681.317172	11232.43816	12762.84378	11957.78856	13415.91868	11073.27911	11621.54067	11345.24554	13108.7591	2861.876727	9229.317223	8414.219641	4614.427861	8502.648856	8322.472055	9943.871267
M276T2436_2	276.4	276.4	276.6	2436.130454	2434.924825	2444.147402	1741.496081	1153.067423	3142.522329	959.4942617	2675.348053	2220.485866	2994.897208	1440.392241	1907.404288	1810.062285	1570.152975	1668.370725	798.926452	2365.040577	2055.61137	709.2911144	1305.696147	1687.495293	1975.163652	2035.41699	1758.641898	1213.087265	1485.462766	860.4274795	2331.286667	7077.105312	4956.565297	1961.706866	6165.418826	4713.37619	2308.540386	2902.315303	2602.483379	4641.631259	2365.701589	1938.985372	1564.783258	4052.891478	4330.917	2476.610217	4339.138142	4388.802381	2043.549741
M277T2574	276.7	276.5	276.7	2573.676451	2571.891744	2577.349828	1270.862566	1376.846741	4201.1424	1051.63356	4377.503625	2531.791846	3215.665412	2689.213714	1843.656984	2309.1438	1946.371878	2665.141392	794.4065348	4696.432	2953.743135	1209.106197	1197.013822	3333.963503	3869.130414	1997.008217	2535.398437	2992.089782	2437.356446	2392.164529	820.3030529	6141.252267	3756.551765	1080.969948	5722.320588	4720.385294	2809.369996	3049.569777	2138.056489	3092.665701	2472.562777	2106.665605	1584.713429	4648.4928	3007.386936	2060.352	7992.966	2567.051883	2931.344402
M277T2629	276.7	276.5	276.7	2628.890286	2622.921218	2639.840094	8547.358846	6780.744815	18337.87019	7746.034577	17538.20948	13919.68224	18869.87304	15041.70274	15390.2627	14948.74071	14106.17345	14576.18643	6279.723913	19241.2575	16513.8624	6110.351667	6897.72	14896.43527	15755.67583	12188.04086	16965.4464	15069.84883	14089.16035	11811.27887	7078.471714	17779.05552	14075.03366	6549.2245	15570.73944	15398.65067	13279.22091	16050.53384	13201.6869	18952.12821	14502.71555	13722.332	8129.79975	16143.95852	14327.76319	6976.9728	22261.06935	15688.07218	15245.1936
M277T62	277	276.9	277	62.3805621	60.15578615	63.76753508	6827.224333	7165.904333	14045.89478	8197.467167	15622.92905	15977.229	25770.11542	28195.98632	26239.06989	28832.2272	30799.93221	27301.0752	8562.906105	16516.29467	16393.42126	8283.496842	9650.908842	16532.33132	31202.11221	26755.14037	22670.25158	25494.92937	25855.23495	24355.3255	7916.645	14864.40367	16373.66505	6988.097333	11769.13	14497.36574	29416.99747	28080.26705	28892.04674	27503.46737	30771.70905	29903.328	7208.239333	14735.86032	15483.22442	9642.38795	17444.84233	17908.128	27037.78526
M277T3172	277.2	277.2	277.3	3171.842284	3169.474438	3174.298646	10880.352	6520.960632	13961.99621	2155.092177	3684.519585	3444.73401	15930.47235	5881.195414	7271.696632	5412.60863	7239.24	8561.692619	6235.906737	10610.49621	10492.272	2589.651017	2270.887043	5311.524309	13151.99158	15426.77811	14098.96617	4075.574403	6103.123676	4478.64958	23533.34674	46691.31147	36764.85663	17141.8464	39091.94279	26978.3657	16720.02232	18805.09011	16702.46484	22641.90175	6847.723096	5789.688134	14281.24762	20844.69452	19994.69621	12659.42665	26996.71065	23077.3536	13407.41116
M277T2472	277.2	277.1	277.2	2472.060802	2470.047307	2473.391395	2138.841055	2521.3166	6465.925474	4021.852941	7522.882737	7671.054316	3053.522487	2670.291735	2614.011704	2063.088699	2704.630961	2447.164039	1216.340568	3579.949928	2848.998087	1885.754074	1912.056127	5826.670947	2506.815195	3476.249127	2831.629716	3400.030539	3945.985372	3780.602635	1251.160986	3163.789322	3111.503826	1588.342235	3112.860156	2377.611107	3739.881555	3633.973092	3822.168726	3794.735069	3426.635231	4284.080552	1649.494475	3187.46489	3074.443007	1610.476837	3702.465334	3476.276062	3237.587005
M277T2931	277.3	277.2	277.3	2931.143924	2929.045011	2932.436876	3446.069	2599.387059	6097.651167	1176.644724	1516.776236	2036.888674	2214.343157	2181.874711	1874.335223	2007.453748	2600.443994	3044.043057	1729.336049	3637.564074	3644.781901	1198.770867	1312.846204	2527.425401	2555.994101	2606.265706	2280.297672	1779.034638	1894.208552	2017.782735	1847.205738	4242.114509	3228.691481	1027.140069	2211.425524	2008.301785	2482.288759	2302.721832	2249.504385	2522.196593	2482.308977	2433.073949	1107.782938	3086.299646	2085.221156	1397.785736	3163.940877	2452.299341	1833.227434
M278T2632	277.5	277.4	277.6	2632.387118	2619.587775	2639.838671	2851.967833	2368.936345	4664.128723	2342.004169	5348.465873	4588.97134	5008.936027	4750.178266	4642.6835	4096.312745	5128.201612	3931.151007	2304.287045	4465.452393	6539.539417	1787.996748	2087.388624	4225.055955	5685.631967	4913.448615	4472.68069	4641.429809	4313.265242	4584.754849	2517.548364	4669.6608	3430.083257	2171.027806	5353.876	3973.511743	5009.28253	4996.602612	5779.335471	5067.281679	4291.470813	5123.935459	2111.949701	4100.871391	3188.53565	2141.699004	5313.719873	5571.212889	4462.63004
M278T1971	277.75	277.7	277.8	1971.03556	1967.5856	1974.485521	1107.400159	788.6285296	1623.980407	1150.248131	1496.775173	1164.512235	2439.324747	2089.864338	2236.285836	1784.589409	1440.948838	2179.435325	804.8488432	2252.448462	1575.605124	778.3634541	708.0095884	1618.889179	2950.251462	2247.048557	2387.350342	2097.868067	2348.109848	1967.951852	1098.223275	1920.069892	1027.629489	819.0032766	1242.328197	1516.514275	12337.85851	11735.30979	11178.05427	2224.262272	2342.641899	2514.63198	957.1087375	1536.727986	1232.863593	639.8325826	2176.347535	1549.275283	1990.997715
M278T2503_1	278	277.9	278.1	2503.4601	2502.335714	2505.267905	2119.177977	1328.738201	4334.658204	1880.112478	4547.10674	4405.727375	4726.181024	2400.604686	2565.853786	2828.39802	2429.462827	2881.598858	1402.344546	5854.971176	3671.130494	1251.42482	1089.265369	5433.029412	2965.449045	2824.220385	2591.499807	2618.567561	1888.833873	2148.162746	1629.427911	7598.908125	3752.048902	2058.57469	4889.548125	3732.314838	4062.119239	2990.515551	3316.187265	4090.633089	3817.771602	2582.054905	2057.495294	6370.050588	4051.878001	1325.057163	7432.724563	4541.9872	3930.283403
M278T3172_1	278.1	278.1	278.1	3171.935054	3171.430351	3172.729296	1442.259056	1134.282338	2876.736599	698.9103427	1549.81723	919.2642554	4914.022559	2036.919988	2600.772844	1556.074102	1894.107976	3325.878967	983.6922994	2033.102664	2396.065448	1006.304607	914.5455874	1767.27755	3792.701019	3957.732625	3029.389252	1660.874089	1609.474769	2167.573428	3819.28022	8902.657749	6932.31761	3547.083096	8237.1744	5417.435158	3101.823622	4049.701102	4178.761753	6605.327025	2222.090547	1938.382532	2995.957381	3754.386123	3750.870386	2611.67006	5910.348399	4428.3456	3136.710751
M278T3172_2	278.2	278.2	278.3	3171.977227	3170.599448	3174.416517	1683.103379	1142.682546	2911.895633	661.9072236	1598.915998	1034.700793	4822.169758	1903.112576	2462.213903	1642.988167	1970.280414	3219.839268	1053.405431	2058.434917	2318.352291	916.2248157	710.5075166	1775.729631	3770.292757	4015.895911	3295.394522	1645.277162	1688.48853	2111.323185	4157.297	9747.231105	7363.696526	3619.755	7709.063609	5205.576456	2938.524147	3949.800221	4434.737588	6221.504106	2056.234631	2036.72724	2626.210984	3645.647091	4453.642	2688.255789	6384.225714	4252.576628	3461.626588
M278T2503_2	278.2	278.2	278.3	2503.471508	2502.815221	2507.059209	2537.114416	2169.729308	5668.689324	2097.827882	5052.011765	3992.986596	6534.093171	3448.391153	3379.689313	3303.482203	3874.946729	3957.96	2201.406316	5734.741304	5002.782778	2321.385294	2163.403667	5164.453629	4780.485944	3893.669766	2871.820821	2958.03759	3723.90134	2715.473661	1871.302407	8388.236109	6777.880588	1717.253156	6207.464229	6807.515294	4653.464335	6138.665625	4323.242108	6673.553988	5268.068524	3873.488429	2158.125915	6048.281893	5090.153313	1521.853918	7564.642558	5174.837855	4215.019626
M278T3069	278.4	278.4	278.4	3069.151921	3067.972114	3071.11236	2836.512	2310.151632	6391.173833	2590.902	5607.976333	5909.929263	5196.55164	2577.901379	2476.763565	2053.397693	2210.20414	2958.351877	1734.323833	4709.063167	4837.479333	1848.616842	2050.439412	5902.873474	3648.821614	4242.576887	4286.50885	2444.996095	2580.249578	2633.750678	1902.321539	5945.208211	5785.747368	1667.150284	7384.635167	5695.468667	4117.536501	3574.685806	4242.990575	5025.735489	2396.085604	1774.950367	3113.033667	6100.435579	6698.808167	2988.8157	7973.339474	6358.914632	2966.579213
M278T2504	278.5	278.4	278.6	2504.337472	2501.177769	2505.518621	3261.185895	3127.145333	7985.792167	2012.947896	4477.087865	3373.833045	5280.032543	3451.220223	3284.067524	3314.790658	3520.556392	3611.39095	1746.35839	4155.630203	3719.271811	1440.26081	1883.343879	4311.944749	3765.373896	3954.509263	2947.988957	3377.797209	2947.824165	2556.173348	2063.14	7315.960331	5035.546206	2183.020912	4939.365925	5034.464561	4236.712053	5562.592523	4132.821983	5916.8897	4150.620457	3705.688967	1837.59027	4415.288087	4339.189081	1404.352639	6500.930915	7754.360833	4356.376106
M279T2412	278.6	278.5	278.7	2412.154583	2395.299378	2415.76106	14477.09044	14353.09725	38039.56359	10309.93496	33075.7056	29251.93564	25956.65904	12308.35719	15840.47946	11884.94593	8832.64119	11035.584	9935.894111	32613.17654	31939.20461	7705.071111	7118.134833	21498.13091	17824.51876	19969.68156	20520.04378	15693.86965	16987.76764	16076.07614	12666.46578	39914.84917	40723.61352	12775.34386	38060.73117	33632.61889	19823.64364	23596.00636	24489.59293	45530.695	20328.22519	17190.67615	12038.66283	35133.95959	29295.93931	10065.89283	32535.99117	28034.60489	15165.86993
M279T64	278.6	278.5	278.7	63.59406278	62.39409473	65.00966081	1595.303863	1311.642944	3260.761077	1217.444957	2707.743683	2626.553313	4638.114244	4838.829952	5114.645774	4618.910828	5122.846418	4780.667038	2926.759667	6992.330833	2585.50422	1334.546493	1760.95144	2505.638557	10672.58716	4518.200184	6563.4912	4994.88359	4948.489263	4378.463785	1599.382766	6765.133	2850.719607	1362.676749	3112.923175	3519.666494	5866.183368	3997.044697	4040.001697	4449.920072	4812.459737	4824.505594	1253.157202	2533.824894	5139.469	1563.115835	2885.05622	5115.41875	4493.928844
M279T161	279.1	279	279.1	161.0112854	137.8121584	167.0938074	18866.62989	20102.06917	40552.6965	11590.47898	29095.25347	26476.309	60696.72337	57352.63567	55532.23067	54253.71367	55773.19347	57249.26463	15088.194	26453.56589	27465.20689	12322.87632	14056.16422	24241.021	88875.27667	77553.4865	78229.04432	86661.15617	89782.09874	88605.74383	7011.13131	11073.70524	12117.67525	9630.856061	13592.35733	10197.10933	30449.19847	30291.02356	29535.19762	51459.60367	58274.1275	62583.44147	6882.533909	12416.46223	14452.74868	11340.19874	22663.33667	25872.16884	47481.22968
M279T2771	279.1	279.1	279.1	2770.558353	2767.684669	2772.248746	9107.69771	10010.57674	18215.15313	8882.661653	11421.03917	13588.032	66361.01346	62409.86081	60856.02151	59378.48814	59443.33541	60425.46903	8692.129243	13899.35086	13851.31213	7003.873231	9162.526195	12905.21949	65068.5265	60628.77936	67804.88	60845.1607	59588.0707	61444.65691	7160.75247	13583.96217	13493.92814	7195.991288	14426.35367	12367.29819	65495.04143	64706.55554	67880.20486	73236.10282	59949.68679	61582.46039	8930.296226	12476.87961	12362.89378	6663.315164	15435.04626	11529.17399	72951.04409
M279T3068	279.2	279.2	279.2	3068.400096	3066.637351	3069.95265	138809.9575	116691.5872	219106.2528	115374.9278	194618.2285	184000.6105	175017.1235	86878.35363	90846.67763	63129.09168	69229.99516	81437.40078	71496.31474	139332.0859	132359.5547	65135.83305	75804.57979	167865.6985	141836.5364	148984.4059	140763	91591.7725	95958.08216	97665.43383	83374.03074	202269.728	175518.0877	94475.60989	225831.8314	180667.7229	132601.687	168403.9857	144359.5277	198475.4708	61207.56253	56870.01667	115439.7716	202740.9038	200875.3415	119963.9438	253446.3545	199864.9462	113222.1352
M279T2770	279.2	279.2	279.2	2770.419749	2767.977809	2773.393831	9697.670032	10179.01045	17234.18548	8781.991366	11447.86238	13904.65454	69711.39833	64142.08743	64139.26514	59615.74167	61824.25476	61204.3978	8523.666152	12771.50009	13862.6055	6398.243944	9107.593294	12472.08268	65532.06314	66328.36782	66052.30243	62918.94505	60826.2096	63629.16738	6989.78345	13319.35791	13509.3914	6932.740668	14175.59763	11445.55824	67951.64381	68426.31714	64380.74805	64718.9548	61895.8613	65966.69514	8674.901672	12452.91002	12020.14612	6985.48184	15589.98832	11636.34341	67890.94954
M280T2476_1	279.7	279.6	279.7	2475.674467	2474.729524	2477.541235	36997.34343	36030.71057	113424.0751	32421.25962	100700.0178	93349.92229	91990.4832	57432.55038	61806.26277	46626.35783	42219.28433	44654.7725	35968.62029	117904.4234	114089.8752	27209.86846	29112.33796	112444.416	78456.72057	81621.81186	84388.3488	57684.05769	65753.47523	61850.01092	42090.4512	130056.192	126081.9411	43750.0224	129764.0736	122690.2631	67353.02421	75785.42714	67032.108	107556.0192	53970.99	52000.0805	39565.3564	127997.2512	117198.7488	41905.584	144597.3272	118577.4912	74107.09579
M280T2520_1	279.7	279.6	279.7	2519.736751	2517.272513	2525.332668	90917.9712	77628.37971	195685.5817	91332.4503	216805.6844	201373.6427	160550.769	161955.7693	166511.5524	144417.6404	150198.0017	144503.7243	81344.78568	204677.1634	199831.2472	79705.02021	79173.14416	204787.8155	170204.4461	174054.4727	158667.7714	172178.9739	181234.7118	170852.436	74596.2113	181579.7263	184172.8896	72945.47211	173487.314	161425.1739	168854.3136	158323.9392	162912.5343	166729.3509	172895.0653	160646.2147	79967.0482	183043.0888	188059.7271	68580.86253	163517.9211	191629.6704	156241.008
M280T161	280.1	280	280.1	161.2550948	160.0922476	162.3987381	2901.560544	1584.399653	4871.306657	1694.146821	3090.058839	3886.64055	7910.116128	8053.488253	6599.2042	9032.076559	6989.744463	8509.102487	1662.84733	3566.568689	4165.111505	2349.455778	2256.793016	4275.808583	13452.65183	10103.26643	10333.9735	11764.8965	12052.7745	13332.70267	1373.248911	1764.625742	2560.372748	1583.734058	1119.783546	1764.704986	4960.394369	4491.016186	4355.856387	7527.131455	7439.192272	7943.067566	1139.474646	2929.950236	2393.882923	1820.031897	3111.562623	3011.418982	6860.926606
M280T80	280.1	280	280.2	80.43103106	60.695337	86.03003341	27152.44647	25423.57867	15725.12725	25536.472	19157.74726	12195.48762	9939.286547	7133.418776	7833.806471	32784.224	22489.76317	17343.77737	13828.02217	8588.506514	7635.991167	24363.7925	23972.75032	21589.72215	12936.26571	10201.51987	9493.842601	20148.29771	20034.07026	10469.53896	17937.228	13567.63634	23241.82645	29484.73305	29316.9875	31622.1696	8133.387348	7265.777349	6947.169015	7378.799335	7600.182763	8349.20327	15408.43305	17134.63863	17022.9035	11347.13756	11561.61663	11334.84295	6165.862675
M280T3068_1	280.2	280.1	280.2	3068.453709	3066.637351	3069.820226	28684.60653	22406.50433	45281.23453	23368.23511	40033.38717	38071.62884	37222.08884	18848.95317	16433.03583	13289.36953	16765.96695	16735.54563	15065.52168	28433.59717	26404.3395	13302.07042	13563.93579	34100.63053	29129.30233	30672.928	29150.28863	17674.8625	17301.20777	18410.08033	17767.88905	40273.03516	35077.36983	18988.54063	44826.84168	35558.57767	25797.37747	33284.81147	29156.1145	36610.61295	12844.439	10566.74768	22067.68716	41056.34784	38066.22083	25390.82195	48644.42684	38627.86517	24167.49011
M280T3068_2	280.3	280.3	280.3	3068.153198	3066.780532	3069.586214	28224.49008	20906.81167	41917.26092	23155.82472	37349.14503	35781.41246	35508.03123	17668.0221	15601.82001	12013.40379	15477.69943	15123.46087	14165.61135	27399.24972	24498.08111	12604.18771	15435.341	32271.21835	27926.11007	29017.20144	27954.27801	16294.38875	19673.0745	18156.77577	16360.243	37011.22355	33227.97677	18610.15572	42348.38081	33294.87888	25124.89043	31292.65678	27735.21872	42111.93332	12146.43879	11056.49083	21513.93721	39757.67641	36789.86571	23862.07554	47695.10052	36492.94463	22473.8433
M280T2476_2	280.4	280.4	280.6	2475.655936	2474.452402	2476.871717	8209.19494	9717.064133	23335.91193	7226.621203	20363.82214	16610.69192	20209.7952	11131.18154	12478.10246	10402.51744	10063.46976	11413.90114	8173.339429	22963.52771	20190.47862	6014.337692	3145.596643	21853.8432	16507.54914	14586.31086	17810.7552	14120.77508	14209.68262	13498.60625	9731.6352	28290.07581	25031.64388	8510.602571	27813.09444	22087.05893	12186.72462	14603.91743	12097.5882	16760.99207	14083.31538	11242.76483	6833.556051	25186.8745	24491.376	9291.3408	25975.72831	26080.15619	16861.0176
M280T3236_1	280.4	280.4	280.4	3236.385777	3235.279631	3237.22995	8599.8528	6755.184196	19102.96317	7852.909851	15549.54884	14094.73267	13503.10572	7234.763043	8602.418526	5989.406986	7380.675958	8126.157988	4759.146872	13997.27516	15041.6255	5061.696411	4353.116783	15326.58589	12860.15578	11796.9232	11623.86164	7706.76691	8874.156957	7202.45113	5604.541711	16799.83474	14820.07233	5378.14763	19282.18133	16164.81368	9448.846836	11677.24813	10433.02314	16555.80733	6278.956784	5263.702184	6073.748041	16716.68033	18151.724	8038.1952	21541.45917	20492.83495	9390.796346
M280T2520_2	280.4	280.4	280.4	2519.524958	2516.549953	2524.169413	17999.856	12890.92737	40594.77916	18946.0999	40637.21832	38125.26358	35879.8999	32810.83221	35923.5072	32256.039	28982.541	28533.50211	16504.90274	43614.65705	43418.3904	15960.19579	17205.3504	38695.39263	31640.98232	34022.6208	33671.232	35490.84167	36327.6635	39464.208	13928.215	33018.27242	33240.816	16296.5376	30273.57032	29532.71242	34863.696	31754.6081	32247.3312	36891.33795	33656.325	35232.37916	16111.56167	32291.52611	34631.03215	14319.34976	34292.35615	35583.5584	31124.24816
M280T3236_2	280.5	280.5	280.5	3236.097288	3235.336156	3237.039494	14205.40562	10867.32695	31872.86693	12349.04274	26195.60555	24553.61965	22975.06168	11790.2975	12983.38521	9180.993263	11584.26717	13435.71783	7702.147667	24160.76247	24458.86616	8046.422316	7002.209	25836.30681	21314.26133	21290.13916	19489.62283	12513.81625	14128.60067	11628.01333	10214.34179	29125.60236	27239.94047	9374.321895	31545.86755	26578.50447	15734.50833	20200.72526	17928.8725	28516.53397	10100.74565	8141.497356	10867.32695	29691.94869	30698.58457	12924.8822	36139.45813	34203.31137	15989.9295
M281T2677	280.7	280.7	280.7	2677.498512	2675.769537	2678.411885	82787.48929	77341.91771	206284.7293	63237.86495	174937.9968	164534.4454	164007.2563	116298.4032	124473.3081	99188.87726	104519.1168	109369.7696	68080.93175	194703.4213	185118.8905	57824.94095	60022.5696	187994.8142	132216.2881	138681.4464	130168.7095	106506.5463	114217.0699	113206.6865	114576.6742	272733.3487	256553.0577	112127.6456	261137.7326	267263.871	160074.1581	169640.6183	173877.3565	208071.7032	135178.292	130973.472	98123.70536	244175.3788	256053.2962	97943.675	251799.9942	246022.6158	148553.1717
M281T1541	281.2	281	281.2	1541.156931	1538.302144	1543.675862	648.9480689	892.0391778	1573.983223	1178.432614	2326.225725	1942.260835	3999.02755	2926.824747	2857.45941	2751.470816	3743.650543	3088.338209	441.0286157	1544.760696	1764.459338	804.63047	1244.182227	2215.639191	20137.34833	19931.318	16469.72617	26516.86556	24657.31517	24027.46956	772.603224	1429.696026	1618.924608	915.5717628	1327.473704	2263.461291	12603.27383	15857.30945	13919.70585	12279.85681	14990.92765	18154.78529	875.4733342	1615.52545	1894.645789	648.5365261	1470.2024	1776.937675	6872.374106
M281T3236	281.3	281.2	281.3	3236.239943	3235.292955	3237.136614	464265.6838	355159.6043	738021.8215	388659.2898	631539.4183	572003.7078	705714.4185	333493.9625	343585.2153	260069.3442	339931.7048	345169.2211	285214.7667	597656.4139	557714.2342	253592.2947	260004.636	639971.3945	581837.3339	626543.8883	609924.5785	331569.1312	356709.6703	348323.913	322596.9327	699865.1691	671625.0187	330045.8419	761970.228	639113.4105	467982.3793	576107.3805	510153.684	760278.7422	246834.2175	218338.529	414002.6808	736700.9695	732581.774	472878.3016	961348.8247	790934.9268	472206.0012
M281T2678	281.4	281.4	281.4	2678.157837	2675.55834	2680.762779	21039.19187	21657.6864	54874.627	19034.378	46938.00392	46786.02957	42272.00091	31400.20664	27778.34714	23540.68514	26075.81764	28179.11171	16742.08133	44150.23436	41541.22343	15685.28591	15322.37528	44527.01991	33244.96159	33666.77119	37376.56164	28388.74464	26764.47436	27193.3213	26582.1465	65023.50796	60830.85562	27706.71544	66379.26577	66680.6112	37445.70955	41122.80783	38456.11573	54841.47867	33076.89357	31188.72071	24694.0055	54835.39591	53867.63236	26498.76248	57579.56148	55018.84852	37568.079
M282T2862_1	281.7	281.5	281.7	2862.010201	2860.02532	2866.338575	18770.05824	10819.28332	41629.38171	16193.25	43828.31882	35072.24294	37661.47765	15124.90313	18038.41088	15130.75238	15278.92706	21287.59706	17617.12706	50287.27353	41005.96588	17065.2385	18818.03824	56684.13647	23714.82059	19920.54813	25677.76706	15420.04581	21435.77059	20308.24059	22403.682	67434.01033	61004.735	24463.53722	67736	59389.36176	26102.53118	28635.59294	26592.20941	43263.84824	16920.13812	16719.009	24915.12833	66458.89417	55924.92353	22156.72783	72520.81537	57382.66882	30007.41676
M282T2919_1	281.7	281.7	281.7	2919.012156	2916.260742	2923.202873	69723.1584	55530.8195	146136.1865	56581.24285	137061.6775	141079.2896	122176.0512	96089.37071	93696.828	78702.25943	84955.03343	89540.89755	52169.68839	151172.6403	141372.8138	49324.55367	54681.29717	168346.4204	96400.36955	102673.3555	103907.1784	90390.429	93081.55273	94114.01061	59153.61971	151042.813	156913.9362	59679.32269	152695.3131	143524.117	98933.72373	103911.2575	96249.65591	128746.658	86172.45318	83097.95119	61106.03812	150922.8638	156463.0938	57387.64372	140085.8532	148889.3727	105727.429
M282T3236	282.2	282.2	282.3	3236.222713	3234.832806	3237.22995	95969.37184	72504.33217	146361.9732	79269.46517	127711.2006	118777.3564	145263.1825	68626.44617	73085.73283	50950.1725	63706.27679	71870.27158	60718.9622	125302.7938	120426.8036	51480.77117	54030.41347	137599.184	125070.9242	126265.5487	120135.4407	75660.97738	76937.30915	79297.76171	66670.37144	145086.7878	134712.7923	68724.80063	153302.5491	131485.4542	115183.4824	158346.2636	122851.1562	155915.5715	48682.42767	42988.37017	86326.17305	144648.8168	149189.9512	96195.16553	197258.5213	163073.0088	96619.75933
M282T3430_1	282.4	282.4	282.4	3429.590341	3429.0012	3430.481438	6677.599158	3105.853748	8296.199412	5185.799878	4305.713449	5528.108415	16230.22172	3983.164175	4609.287993	2760.218602	3967.392165	3525.369884	1526.666144	6140.459029	5649.645218	1686.902157	1996.070973	7324.929364	5376.679017	5683.233896	6502.187026	4466.544113	3940.818166	3461.334069	4487.166181	12080.85515	11934.16232	3512.983756	13721.19995	10239.36168	4169.547823	6391.445426	8143.847656	20825.78303	4086.930967	3404.330503	6610.379281	10979.136	9704.532842	5511.282447	10769.95705	8431.470265	6187.286788
M282T2862_2	282.4	282.4	282.4	2861.632834	2859.573549	2863.432348	4148.745169	3313.527068	10271.52535	3643.850154	8069.839976	8984.960588	7573.266819	4290.937806	5750.817825	3376.968349	3515.602168	5400.276488	3565.879939	12894.33744	8791.592858	3515.268063	4960.250833	13674.205	6419.10784	6432.84864	5963.115786	3827.879125	5280.287411	4631.409367	4498.321155	14851.118	11788.88633	4465.925639	14505.38217	13410.84478	5309.298258	6646.363275	6429.068218	8455.939338	4059.044115	3480.613787	6031.563778	14338.8645	12311.10353	4481.361412	16177.61467	11166.63941	8551.729412
M282T2919_2	282.4	282.4	282.4	2919.012156	2913.652274	2923.138022	12079.42815	11526.35488	28359.10982	12151.49876	25980.9895	28931.88757	26695.6704	19445.54857	19646.36322	17056.48371	15523.98257	18912.77476	13332.70267	32660.04133	27303.25267	10424.59596	10803.892	31753.78385	22360.05065	23068.58918	24367.40035	20507.29418	19053.77691	19938.03743	10695.347	30687.23033	33080.569	12181.19067	29483.50517	26151.74067	20400.04436	21650.35145	18509.17429	20994.72834	18025.85591	15524.41118	12718.84517	27124.0345	33193.89793	12408.75487	27519.16117	31987.49604	22424.8495
M282T3430_2	282.5	282.5	282.5	3430.40342	3429.336711	3431.708318	11385.2089	4490.471895	14240.52542	8410.814737	6907.959706	8524.109201	26320.70567	6101.846737	6076.483667	4319.581167	6150.055474	5183.182947	2311.960692	8418.825769	8427.788235	2195.464018	3006.793352	10625.68665	9014.532667	9706.386444	10933.65137	6036.971	5832.315579	5732.159	6940.074526	18492.62107	19449.34867	5648.900167	22011.13281	15592.34965	8437.3655	10801.00253	12974.26633	36259.70211	6626.797474	4800.789	10427.43458	17032.45471	14709.95716	8190.360421	17858.02334	14692.42098	9525.75
M283T2499_1	282.6	282.6	282.6	2498.866861	2498.090924	2500.013658	13144.5326	11621.64026	34599.01433	7676.746667	22344.97827	21817.45396	21126.08095	13525.75803	15825.48016	13915.88654	15314.08706	16410.74988	12418.35294	38588.62059	34347.79667	11282.72167	8184.752936	31006.36941	19924.26217	17293.31119	16904.27167	11296.92562	11888.9284	11154.73531	17006.4367	48485.20118	44827.43176	18508.862	47227.51483	42120.04772	15979.53655	13824.92927	13499.26965	25882.38765	13677.70464	13152.59111	13011.61713	37762.35242	39692.16059	15318.21417	49402.49953	44493.3242	21169.42131
M283T2499_2	282.7	282.7	282.7	2498.668343	2497.137469	2499.785758	13765.93083	11858.0335	35043.50183	7480.236334	22647.97118	22269.62117	21598.05588	14574.63059	16787.23867	14344.50917	15115.9728	16665.99412	12283.91334	36398.62924	34192.19862	10931.43719	8571.426333	30721.11931	19434.97735	17886.66176	18252.02967	11532.13412	13119.6165	12526.9265	18105.26833	47938.94194	42946.24946	17762.86826	45834.94281	42489.11235	16452.90647	14601.3415	15185.037	25040.56224	14519.49383	12862.36451	13920.296	40032.25412	39363.16138	14471.9099	50326.78647	44880.74467	21692.454
M283T4382	282.7	282.7	282.7	4381.834568	4378.893449	4383.735381	812.4908631	540.0302463	1429.338714	751.657726	1931.068461	2482.302166	7189.336896	6593.1264	6721.345053	6768.165684	5249.887512	6220.589768	1070.781296	2144.573335	2437.76621	520.1522629	1003.379307	2351.013474	5456.664652	6521.001167	6724.293611	7129.3824	5862.33961	6333.276632	797.8271219	1723.119307	1536.205044	665.8472885	1925.387047	1514.422603	6067.299684	6711.321617	6886.707368	7057.499378	6777.791368	5755.206323	1241.980368	1708.76875	1124.767814	1167.500958	3816.953056	2129.912436	5933.556722
M283T64	283.1	283	283.2	63.86565846	61.80184806	65.44688429	13464.03471	12388.71824	19293.47067	15167.81644	30755.18	28409.80471	18007.53557	22376.86983	22577.41235	21438.444	19628.52721	19781.87176	6674.818333	13517.5655	14734.09353	10860.41412	9796.319	21513.38529	35412.06235	26891.192	26912.3595	31288.60471	33247.08667	31999.61533	9020.532444	18918.10033	18926.56733	9133.070667	16090.12233	16784.53294	17889.24863	18094.4064	16353.81735	12145.89665	14656.28589	15329.40821	8409.142167	17097.69533	17401.09617	4272.718746	9109.411555	10490.613	13647.39283
M283T3236	283.2	283.2	283.3	3236.148552	3234.266807	3237.01637	12069.7085	10247.89233	18740.29333	10641.60783	16637.655	14059.4535	22380.44908	10342.97901	9772.516461	8696.208156	10555.90279	10476.30027	9469.03	22605.18219	14416.3084	7004.987789	6834.327647	17671.93032	17732.61011	17529.51233	16418.82211	10198.3346	10826.67633	10159.89789	8372.781444	19395.07467	16646.01853	8715.311158	20147.2265	16479.60433	15307.77896	17776.75736	15815.46361	24386.15459	8968.521211	7151.372181	10939.364	19715.4095	17128.741	11379.648	24945.03811	21531.581	12867.87158
M283T3430	283.3	283.2	283.3	3430.293449	3429.459697	3431.192635	336026.3291	132274.2963	264909.6176	214273.9727	150145.311	172695.4769	796847.0797	150655.2168	168714.8532	102181.9432	150051.0252	155627.6935	77149.46826	163140.1705	146169.1459	65755.72442	79637.28463	225795.1413	278484.9547	289937.4363	294813.4627	137176.4449	153846.8012	149619.4269	239455.1497	413268.8787	416765.728	168876.8928	515757.9335	343875.3138	263440.8268	325324.7187	331525.385	1053189.472	173261.9663	137027.1057	296729.8152	353560.4516	322901.1495	228810.7857	396526.9015	286670.4839	252222.8349
M283T2498	283.4	283.4	283.4	2498.132389	2498.090924	2498.173854	3005.105981	2667.560854	6464.250204	1305.826256	5119.240384	4392.156305	5216.543471	3861.698464	4596.811181	4252.405686	4227.156628	4006.522174	2735.095869	8282.137167	7786.817667	2260.704648	2827.114139	6627.532645	4854.439983	4978.077817	4738.048271	3877.859881	4043.593422	3379.324168	3054.356381	10122.71718	8997.11568	3731.346938	9385.256883	9202.930544	3780.647562	5049.017806	3869.050701	6648.186552	4738.765622	4139.07852	3186.69629	8086.605467	6605.099556	3997.455538	9489.129106	7608.570921	5672.415843
M283T3235	283.45	283.4	283.5	3235.478148	3235.336075	3235.620221	9939.07685	7502.609286	14546.64759	8060.755163	12705.53534	10757.88397	18445.51833	8213.507675	8076.63508	7213.563801	7731.449073	8455.003856	6871.371803	13335.75367	10898.87189	5914.701053	5421.662612	13439.73188	14883.24584	14655.85814	13904.30182	8626.304169	8332.336514	8695.17946	7130.568032	15035.78101	13480.43442	7247.883731	15604.93937	11868.53244	11313.08277	15035.53625	12996.98271	20643.33882	7367.260207	5598.069426	8749.507752	15519.12007	14695.20312	9647.760824	19186.67467	17560.80327	11464.318
M284T2555	283.7	283.7	283.8	2555.293942	2553.802412	2558.184084	2634.666471	1911.047583	3987.83925	420.1180438	2020.184594	2455.858447	3323.865728	2309.918306	1799.73367	1460.194597	1644.719546	1633.083042	1309.554526	3657.744	3542.028333	773.5133328	1281.35825	2682.667438	2185.645194	1388.337715	1448.880431	972.8106684	1887.944171	1505.142755	4287.124333	12442.2565	12993.80161	4456.464333	13250.44481	12010.4395	2413.421376	3379.295955	2838.164739	7803.805882	2715.477649	2109.83329	3107.389	6636.716833	5430.760577	2928.170833	7822.404778	5146.560588	3697.256667
M284T64	284.1	284	284.2	63.74217957	60.69485355	65.41856874	2173.077692	2935.317895	4727.555263	2674.144211	5407.557053	5386.389684	4443.046807	4704.810767	5008.778106	4240.80464	3753.427516	4197.456136	1458.237248	2475.470105	2765.045181	2874.5465	2009.488842	4225.006737	10065.682	5563.186836	4282.155997	6097.613263	6978.175789	7174.2866	1725.744091	3408.012855	3631.224821	2619.109053	3161.391532	3135.084059	4067.55314	3394.595673	4296.728829	3742.381923	4289.515871	3909.933025	1571.732043	3420.22559	3562.605805	1524.392384	2660.185021	2462.958609	4385.658343
M284T3430	284.2	284.2	284.3	3430.260139	3429.403106	3431.515458	69547.50568	27668.19358	55076.72442	44708.56068	29171.456	35088.33853	157952.5606	31107.758	34913.6745	21490.52358	29636.83226	30943.87032	17516.81183	34380.2535	28609.993	12978.90321	17398.16568	43181.43158	61553.29621	51785.78147	62269.14033	28700.02633	31543.8085	32601.98084	46187.19789	88036.49642	79249.21621	34073.424	104123.3463	71592.9984	51719.25833	71416.32267	70096.23805	215365.2733	34735.8675	29153.29217	58878.52558	70243.00395	64145.59326	48310.99053	84213.66968	55934.41317	56119.609
M284T3513	284.3	284.2	284.3	3513.381445	3511.143911	3515.48826	2857.688047	1635.832629	3159.827157	3421.070423	2812.328386	2628.903658	8245.960534	3771.060527	3800.122544	2295.708521	4040.350493	3851.730559	3495.5424	4001.119951	5204.350316	1490.798156	1397.044205	6543.783211	3023.767289	3367.361915	3628.779956	4925.503445	5258.668255	4503.635117	1748.97175	4560.367029	3551.51722	2204.082287	6684.904263	3930.707983	4131.041685	5238.897369	4821.209822	7484.847271	3177.325065	2568.4434	2713.211249	4709.4147	4046.573467	1786.600914	6368.51995	3971.101912	3427.164687
M284T2333	284.4	284.4	284.4	2333.146972	2332.106867	2334.187077	455.1509337	535.652278	1982.46317	502.8016666	1404.920548	1296.083814	4490.842873	2534.533897	2862.86853	1824.51968	1746.955553	2685.283612	666.1484575	1875.495344	1570.298288	1249.965909	1059.788039	2287.982133	5173.304842	4407.408409	5239.661833	2303.089932	2571.001803	1974.575835	864.5074152	2789.981827	2162.186303	515.1422001	1790.652228	1925.914886	2822.434818	3932.682973	2952.20735	4185.267494	2251.142534	2287.631683	320.7298879	1873.710942	1375.589891	511.9606894	1801.724349	1540.21232	2326.664831
[truncated: 9,571 more rows]
[truncated: 5 more columns]
