# Supplementary material for: Mobilization of pro-inflammatory lipids in obese Plscr3-deficient mice
Source: Genome Biol. 2007 Mar 13;8(3):R38. doi: 10.1186/gb-2007-8-3-r38 (PMC1868938; doi:10.1186/gb-2007-8-3-r38)
Supplement: Additional data file 2 — The 19 metabolites associated with PLSCR3 deficiency. [file gb-2007-8-3-r38-S2.txt]

*Column descriptions can be found at the bottom of this file.

name	WT_1a	WT_1b	WT_1c	WT_2a	WT_2b	WT_2c	WT_3a	WT_3b	WT_3c	WT_4a	WT_4b	WT_4c	KO1_1a	KO1_1b	KO1_1c	KO1_2a	KO1_2b	KO1_2c	KO1_3a	KO1_3b	KO1_3c	KO1_4a	KO1_4b	KO1_4c	KO3_1a	KO3_1b	KO3_1c	KO3_2a	KO3_2b	KO3_2c	KO3_3a	KO3_3b	KO3_3c	KO3_4a	KO3_4b	KO3_4c	DKO_1a	DKO_1b	DKO_1c	DKO_2a	DKO_2b	DKO_2c	DKO_3a	DKO_3b	DKO_3c	DKO_4a	DKO_4b	DKO_4c
M155T1380	10578.17882	9838.334932	28588.54956	9185.827604	25279.67114	23689.95762	22234.33383	23052.24124	21986.12941	26913.95765	26841.27423	27535.75019	16469.72617	40214.81419	41961.0104	14243.08447	14433.41267	39645.4778	47447.43842	45555.59882	43223.15509	32038.55954	34753.67728	35931.92125	4424.640174	11656.23667	13831.77518	6479.472293	16142.44765	12893.46553	14569.46652	14540.63544	13209.67652	11736.63548	12449.01823	12903.708	6505.598547	20867.9189	20754.30393	6435.908519	21459.53821	22846.57823	16322.45825	13029.30183	13775.29497	10741.89376	10658.1193	9133.070667
M195T1379	6837.15	7125.03	19183.53294	4803.68225	16577.09	13043.50412	12731.71682	16081.65533	12244.87855	16287.79882	17027.137	18184.29367	8864.949	25978.16717	23826.30353	9062.197529	9306.644167	24905.6805	28708.97412	29078.50033	28841.14856	21959.31706	20203.81353	23477.74294	3535.621964	8300.246993	7635.186196	3806.381118	8065.64972	7916.852135	9041.676715	9159.653824	7969.797365	7166.874773	8529.108047	8326.13573	5171.961765	14937.19917	12086.72647	5719.259824	13235.42412	13225.454	8959.525267	9370.972908	8304.983179	7463.513831	6959.987843	7575.218365
M239T2789	11725.31095	9167.989758	22399.80257	8635.286535	17316.1268	14920.82541	25426.90595	20690.70546	20167.69595	30285.0744	33179.35067	33974.43374	21310.88096	46209.45103	39211.16028	15002.1551	12883.32793	35090.75958	48507.17212	47633.17698	51609.3225	48155.13055	51845.39984	49860.65774	5784.747419	12641.14288	12129.90728	7844.6755	16540.12226	14916.03167	16570.14135	18386.75946	15853.27686	17487.47015	10107.15936	11198.93401	10657.5397	18555.31516	17586.50558	10541.8266	21556.24079	18554.06953	16101.36805	17817.39033	13302.97482	11513.97234	12318.15448	12207.69002
M256T3172	14597.4528	10228.0152	22078.8529	3740.830984	5725.019847	6540.43087	23948.9095	8693.077058	11337.37122	7957.020352	11244.36571	11799.0432	11862.5472	24920.00239	20689.386	6171.031833	7328.250321	13917.1083	20702.304	19664.37525	20734.02695	8102.99887	7147.97426	7255.211175	34391.20053	78828.2208	71012.11368	27945.9936	67255.9269	46571.03284	24113.35426	29083.22452	28170.78745	32824.512	10295.27267	9424.063895	23030.48727	36266.18405	34095.7731	23505.29841	47799.55055	40148.36905	19393.99071	13370.72105	16669.0944	12613.14309	16067.71618	14558.69386
M291T2401	2601.577696	3084.791158	7736.257221	1316.367582	6998.651561	6384.73081	10052.87396	6174.031151	6132.930333	5030.11242	5626.3215	5673.488086	2629.393445	6358.530479	5559.171071	1517.383644	1676.750902	6507.706205	3729.238749	4669.7474	4085.353013	3115.990786	3379.581	1981.801989	14916.32213	41733.55423	40618.4482	12110.51937	43216.31376	40830.72519	11424.34899	13723.76589	13877.413	26326.05596	11988.27985	10741.16787	4913.298698	17905.3443	15700.33354	5587.216964	16162.25072	14292.29576	9864.386315	8832.505961	8458.815585	7460.838167	8647.966716	8373.863
M316T1159	970.6306095	1052.331094	3003.922661	831.3418069	2709.1778	1521.741824	3072.82706	3423.6366	3102.113386	3700.719391	4653.910462	4524.831562	2250.796842	5057.706667	7424.273095	2614.503099	2407.907202	4062.70085	7140.487712	7507.261795	6726.840499	7062.454277	6646.692576	6602.711727	607.522592	950.2824146	915.4817534	339.0227704	721.4349697	1188.987068	1853.609076	1960.575056	1284.130212	1824.46153	1830.147099	1742.048169	770.6749343	1511.026238	1478.2181	1025.462513	1691.132571	1523.262299	2305.323092	2227.678967	2548.341643	1644.125068	1654.072391	1938.208344
M329T2977	10645.77516	9457.580211	17653.695	1229.786979	2948.32591	4157.962936	12992.39725	5326.801632	5523.793121	3951.657606	5603.211967	8084.777606	2887.364541	8205.883158	6658.146444	2890.46877	4668.20825	9067.661084	3771.738294	4476.869566	4661.307533	2970.255693	2399.052507	2060.932435	31188.00063	64655.42317	52636.18947	17482.94383	51200.55344	31230.5295	20251.03889	28715.8305	20470.38367	93194.85783	18602.73133	17730.02118	9943.080333	21936.58583	16505.51832	6347.415151	14804.5495	9221.916842	17648.57649	12065.475	13659.91831	12961.56583	11691.11681	11139.74967
M339T3270	45946.1755	31272.8645	62056.05417	19718.52294	28672.28353	27949.76118	89149.043	20476.68606	22007.14417	12650.89429	17632.65	20464.88118	17372.99353	35646.07	32046.18383	15765.554	16804.28941	48750.50235	16716.79647	18642.39235	17109.10353	13150.75353	13694.1635	13665.83294	65620.66117	115609.1887	103782.6934	48517.32117	132960.1233	84377.8885	47123.41588	72112.02783	62499.1605	247687.9733	41973.74133	31257.34167	54261.14647	92362.2695	77907.68933	25118.94118	67964.609	36000.27283	65416.042	38348.45417	42243.56765	35321.50167	46031.16529	45130.52117
M382T1996	1173.510108	1342.967751	4138.951833	694.3644952	1938.819344	2480.848235	6679.098235	4597.723895	4656.882353	5991.813667	7201.233529	6487.178235	3304.975294	9229.094118	7627.408824	2706.617667	2501.9985	5725.103167	17169.66483	17488.5885	14901.92	9706.004333	8748.166556	10468.10706	968.2001793	1678.698839	2097.637606	611.0170796	1352.992922	1893.122361	3432.293338	3829.932941	3896.137535	2599.898812	1905.131397	2406.867467	1148.292913	2082.835632	2143.735513	1323.921607	2936.08601	1711.011905	2808.526618	3673.621158	3906.109333	2295.401079	2436.490859	2454.024494
M452T2422	5797.036632	5874.650316	12514.14821	3069.268421	5839.50619	4903.956579	18451.44	8922.957381	10785.41945	9135.7851	7867.16125	10411.412	3729.66945	9220.7808	7703.510947	3311.96905	2157.046016	6070.7673	11848.35524	12610.0364	12122.12619	5342.8032	6556.350727	5270.6826	21576.73833	44109.16178	45003.50368	17808.92333	42752.70533	36477.02042	24241.021	32575.37133	26741.44211	58978.29967	17077.939	17285.3805	7143.325667	16049.69732	13748.91137	8910.106333	19412.00867	16350.1632	17820.6336	14281.344	12700.8	12684.82735	12895.5456	11850.8377
M494T2439_2	267302.0552	241515.9886	584460.0588	143300.8977	343238.9313	309950.4729	639407.1335	386258.809	382036.9477	319598.397	321910.3293	342212.4963	127169.3483	312046.1684	304459.3606	99031.9517	103285.2299	272252.1383	353311.3791	376430.6413	333467.4515	222658.1102	222529.4255	213674.6232	686264.4293	1575101.461	1532975.415	610085.8926	1514580.286	1339775.049	859574.6208	1012328.554	855414.4032	1581194.563	619974.641	575416.5655	363669.4305	887212.8315	824367.0789	414298.7112	1052884.981	888348.9888	570268.451	488261.8532	486554.3232	448630.223	463190.797	414338.5048
M501T2390	1549.901959	1763.402348	3170.670838	1245.238287	2717.894895	2672.604841	5264.222728	2913.976917	2476.47518	2157.660421	2359.456	2215.46625	1504.708689	2579.716801	2296.775288	855.0569883	1142.267139	2067.768176	2546.919804	2380.305423	1584.679869	1457.834225	1247.293004	2016.661998	6433.319704	12316.3558	13913.26611	8387.100315	18656.1789	15834.43301	4674.044324	5630.156954	5151.852016	11503.67633	4400.098314	4058.718048	3979.666909	8606.242627	8299.260695	3704.276178	8007.671412	6904.817338	4482.129396	3961.834689	4616.352977	3723.168656	4458.027496	2976.731209
M516T2438	45003.74726	36823.77286	94688.05857	22788.44114	46950.30714	48224.17409	107493.3505	67856.29761	66919.27813	53331.07659	51115.82782	54755.26573	17114.71722	44981.16848	44920.488	14530.78317	14135.9904	39594.0384	59860.58622	58451.15091	55303.84523	37681.16583	36889.49726	38819.98317	85795.3152	196574.5152	206083.1808	79842.867	191056.7232	176925.1836	160794.9504	207871.1712	166144.8096	274683.024	108041.8775	95541.03411	63408.63264	162221.99	147661.3267	88338.48421	223233.8897	210330.2619	99660.48236	85370.85527	82617.63955	73857.02282	82682.71295	74178.77227
M522T2678_2	2909126.707	2650199.683	5862209.548	1918463.513	3938767.469	3790257.213	8915210.141	5321340.95	5275382.36	4260059.899	4187761.592	4554653.221	2327124.961	5075855.923	4906742.76	1752619.044	1804601.416	4406186.049	6553755.941	6669595.07	5978432.512	4652610.157	4733854.543	4542088.271	5770340.352	11531206.58	11221155.03	5793109.426	12247488.69	10915369.43	8811981.118	10189831.89	8824852.616	13922112.38	6125159.065	5606902.861	4186712.712	8674914.32	8195459.328	4297826.534	9603678.874	8293577.242	7910296.381	6813301.842	6726707.453	6905852.002	7492119.495	6517508.659
M528T2557	18564.36151	17501.92902	38852.17714	6749.375706	12845.58443	12023.58154	41538.54942	22499.34059	24796.18141	12252.39232	14075.97071	16602.04698	11341.5465	25198.51082	23722.25065	8305.658004	8222.947841	19026.50897	16617.70142	16614.86707	14855.92382	10579.70402	10197.9339	9834.257954	61226.28817	124936.8237	122938.8718	57055.03016	141353.3618	108969.0775	30035.15475	34961.02571	28085.39155	110155.2182	32201.80194	30612.76181	27188.39183	61415.93816	57697.59471	27262.97429	64757.02717	47550.672	45675.39698	35128.90684	33932.36619	36995.82142	39817.01543	32714.26935
M542T2402_2	25637.91663	24085.32967	60228.59333	21788.41333	48810.84383	45974.39883	119357.8878	75668.16783	67019.12733	60736.61333	61757.39505	65431.56483	16831.50795	41805.8125	39021.58067	17484.355	18153.13516	42195.03221	48348.07263	46469.42947	43665.73017	27294.616	25695.93383	23598.94017	169313.1878	379368.1685	370469.3515	165206.6928	407288.101	366117.3135	173066.8912	204098.4462	174550.0273	421560.6407	179720.5612	158345.6005	57617.57684	137104.7198	125133.0152	50626.70063	127490.4413	109433.8836	125935.964	101087.513	104482.78	89563.926	96662.09433	85537.8675
M546T2605_2	276274.534	263812.9969	591455.8493	171985.0958	369767.7559	364379.3267	1541239.847	932583.6033	870803.7935	681522.9417	679921.2218	737508.1568	278838.3899	606846.6313	612044.0226	207930.6712	218409.7817	535939.5047	948984.7657	948638.4465	894118.0223	508369.9693	505311.9712	482822.0034	1109340.268	2384045.876	2343494.977	1177663.143	2715839.503	2425465.296	1187147.207	1449756.43	1216657.887	2004563.661	773070.3716	699116.6928	731188.7727	1657432.617	1523485.049	806973.2445	1972198.279	1653865.066	1704366.176	1437127.9	1425464.114	1182636.996	1249300.205	1095789.871
M565T2402	1415.41	1701.934	3005.564165	1278.517	2400.3945	2232.535053	5637.610833	4415.5405	3086.2215	3074.932167	2961.935941	3636.5765	800.3395368	2136.506333	2366.511789	784.7137674	922.3753534	2249.399667	2600.74945	2061.56283	3367.100476	1428.189399	1984.114118	1563.311233	9030.0555	18705.01417	21118.10917	8124.0865	20240.23768	18785.45067	12309.60683	13150.75353	11059.31317	24905.6805	10350.9075	9696.126167	2863.323239	7462.202947	7414.269667	2573.968	7599.1325	6001.691833	6501.29	6187.965833	5608.015294	6255.701833	5121.092	5409.001833
M570T2571	42690.614	39710.50588	84295.21529	22832.67667	48411.82	44158.53412	243026.8898	152149.5269	147956.2082	89687.32059	93230.78471	92052.45235	33779.33118	77153.25118	71285.57941	26238.00412	25988.22588	62226.80533	102873.3535	100755.1776	98150.14588	58891.21647	59809.89235	53795.45824	167154.1028	352776.1438	351920.5994	159669.9159	354062.7653	324389.9576	153438.974	180770.5106	148215.3309	387819.6457	174621.7988	149785.7154	91887.34471	208487.1745	188619.2582	93175.74882	201379.1883	178293.68	209187.1553	177981.81	178296.5024	177864.8578	187227.8382	162308.1565


name: feature or peak name, M denotes m/z, T denotes retention time in units of seconds
WT: Wild Type animal intensity area values
KO3: Plscr3 -/- animal intensity area values
KO1: Plscr1 -/- animal intensity area values
DKO: Double Knock-out animals, or Plscr1 -/- and Plscr3 -/- animal intensity area values
WT_1a:  Wild Type animal run number one, analysis number one intensity area values
WT_1b:	Wild Type animal run number one, repeated analysis number two intensity area values
WT_1c:	Wild Type animal run number one, repeated analysis number three intensity area values
